# Supplementary material for: 2-(Trifluoro­meth­yl)benzoic acid
Source: Acta Crystallogr Sect E Struct Rep Online. 2011 Mar 19;67(Pt 4):o907. doi: 10.1107/S1600536811009597 (PMC3100079; doi:10.1107/S1600536811009597)
Supplement: Supplementary file 1 [file e-67-0o907-sup1.cif]

##############################################################################
###                                                                        ###
###        Electronic paper (Acta Crystallographica Section E)             ###
###                                                                        ###
##############################################################################
#                                                                            #
# This CIF contains the data in a paper accepted for publication in Acta     #
# Crystallographica Section E. It conforms to the requirements of Notes      #
# for Authors for Section E, and has been peer reviewed under the auspices   #
# of the IUCr Commission on Journals.                                        #
#                                                                            #
# Full details of the Crystallographic Information File format               #
# are given in the paper "The Crystallographic Information File (CIF):       #
# a New Standard Archive File for Crystallography" by S. R. Hall, F. H.      #
# Allen and I. D. Brown [Acta Cryst. (1991), A47, 655-685].                  #
#                                                                            #
# The current version of the core CIF dictionary is obtainable from          #
# ftp://ftp.iucr.org/pub/cif_core.dic. The current version number is 2.4.    #
#                                                                            #
# Software is freely available for graphical display of the structure(s) in  #
# this CIF.  For information consult the CIF home page http://www.iucr.org/  #
# cif/home.html                                                              #
#                                                                            #
# This file may be used for bona fide research purposes within the           #
# scientific community so long as proper attribution is given to the journal # 
# article from which it was obtained.                                        #
#                                                                            #
##############################################################################
                                             
data_I
_audit_creation_method     SHELXL-97
_chemical_name_systematic
;
2-(Trifluoromethyl)benzoic acid
;
_chemical_name_common     '2-(Trifluoromethyl)benzoic acid'
_chemical_formula_moiety     'C8 H5 F3 O2'
_chemical_formula_sum     'C8 H5 F3 O2'
_chemical_formula_iupac     'C8 H5 F3 O2'
_chemical_formula_weight     190.12
_chemical_melting_point     ?
_symmetry_cell_setting     monoclinic
_symmetry_space_group_name_H-M     'P 21/c'
_symmetry_space_group_name_Hall     '-P 2ybc'
loop_
    _symmetry_equiv_pos_as_xyz
    'x, y, z'
    '-x, y+1/2, -z+1/2'
    '-x, -y, -z'
    'x, -y-1/2, z-1/2'
_cell_length_a     4.8816(3)
_cell_length_b     20.6948(14)
_cell_length_c     7.9697(5)
_cell_angle_alpha     90.00
_cell_angle_beta     109.544(4)
_cell_angle_gamma     90.00
_cell_volume     758.74(8)
_cell_formula_units_Z     4
_cell_measurement_reflns_used     4165
_cell_measurement_theta_min     2.71
_cell_measurement_theta_max     28.27
_cell_measurement_temperature     200(2)
_exptl_crystal_description     'platelet'
_exptl_crystal_colour     'colourless'
_exptl_crystal_size_max     0.502
_exptl_crystal_size_mid     0.496
_exptl_crystal_size_min     0.090
_exptl_crystal_density_diffrn     1.664
_exptl_crystal_density_meas     ?
_exptl_crystal_density_method     'not measured'
_exptl_crystal_F_000     384
_exptl_absorpt_coefficient_mu     0.166
_exptl_absorpt_correction_type     none
_exptl_absorpt_process_details     ?
_exptl_absorpt_correction_T_min     ?
_exptl_absorpt_correction_T_max     ?
_exptl_special_details
;
;
_diffrn_ambient_temperature     200(2)
_diffrn_radiation_type     MoK\a
_diffrn_radiation_wavelength     0.71073
_diffrn_radiation_source     'fine-focus sealed tube'
_diffrn_radiation_monochromator     graphite
_diffrn_measurement_device_type     'Bruker APEXII CCD'
_diffrn_measurement_device     ?
_diffrn_measurement_method     '\f and \w'
_diffrn_reflns_number     7115
_diffrn_reflns_av_R_equivalents     0.0480
_diffrn_reflns_av_sigmaI/netI     0.0266
_diffrn_reflns_theta_min     3.35
_diffrn_reflns_theta_max     28.32
_diffrn_reflns_theta_full     28.32
_diffrn_measured_fraction_theta_max     0.994
_diffrn_measured_fraction_theta_full     0.994
_diffrn_reflns_limit_h_min     -6
_diffrn_reflns_limit_h_max     6
_diffrn_reflns_limit_k_min     -27
_diffrn_reflns_limit_k_max     27
_diffrn_reflns_limit_l_min     -10
_diffrn_reflns_limit_l_max     10
_refine_special_details
;
;
_reflns_number_total     1889
_reflns_number_gt     1548
_reflns_threshold_expression     I>2\s(I)
_refine_ls_structure_factor_coef     Fsqd
_refine_ls_matrix_type     full
_refine_ls_R_factor_all     0.0600
_refine_ls_R_factor_gt     0.0485
_refine_ls_wR_factor_gt     0.1062
_refine_ls_wR_factor_ref     0.1131
_refine_ls_goodness_of_fit_ref     1.060
_refine_ls_restrained_S_all     1.060
_refine_ls_number_reflns     1889
_refine_ls_number_parameters     119
_refine_ls_number_restraints     0
_refine_ls_hydrogen_treatment     constr
_refine_ls_weighting_scheme     calc
_refine_ls_weighting_details
         'calc w=1/[\s^2^(Fo^2^)+(0.0324P)^2^+0.6800P] where P=(Fo^2^+2Fc^2^)/3'
_atom_sites_solution_hydrogens     geom
_atom_sites_solution_primary     direct
_atom_sites_solution_secondary     difmap
_refine_ls_shift/su_max     0.000
_refine_ls_shift/su_mean     0.000
_refine_diff_density_max     0.298
_refine_diff_density_min     -0.326
_refine_ls_extinction_method     none
_refine_ls_extinction_coef     ?
_refine_ls_abs_structure_Flack     ?
loop_
    _atom_type_symbol
    _atom_type_description
    _atom_type_scat_dispersion_real
    _atom_type_scat_dispersion_imag
    _atom_type_scat_source
    'C' 'C' 0.0033 0.0016
                         'International Tables Vol C Tables 4.2.6.8 and 6.1.1.4'
    'H' 'H' 0.0000 0.0000
                         'International Tables Vol C Tables 4.2.6.8 and 6.1.1.4'
    'F' 'F' 0.0171 0.0103
                         'International Tables Vol C Tables 4.2.6.8 and 6.1.1.4'
    'O' 'O' 0.0106 0.0060
                         'International Tables Vol C Tables 4.2.6.8 and 6.1.1.4'
_computing_data_collection     'APEX2 (Bruker, 2010)'
_computing_cell_refinement     'SAINT (Bruker, 2010)'
_computing_data_reduction     'SAINT (Bruker, 2010)'
_computing_structure_solution     'SHELXS97 (Sheldrick, 2008)'
_computing_structure_refinement     'SHELXL97 (Sheldrick, 2008)'
_computing_molecular_graphics
             'ORTEP-3 (Farrugia, 1997) and Mercury (Macrae <i>et al.</i>, 2006)'
_computing_publication_material
                            'SHELXL97 (Sheldrick, 2008) and PLATON (Spek, 2009)'
loop_
    _atom_site_type_symbol
    _atom_site_label
    _atom_site_fract_x
    _atom_site_fract_y
    _atom_site_fract_z
    _atom_site_U_iso_or_equiv
    _atom_site_adp_type
    _atom_site_calc_flag
    _atom_site_refinement_flags
    _atom_site_occupancy
    _atom_site_disorder_assembly
    _atom_site_disorder_group
    F F1 0.8290(3) 0.22541(7) 0.5490(2) 0.0602(5) Uani d . 1 . .
    F F2 1.2257(3) 0.17857(6) 0.56593(18) 0.0453(3) Uani d . 1 . .
    F F3 0.9086(3) 0.12968(7) 0.65393(16) 0.0455(3) Uani d . 1 . .
    O O1 1.2631(3) 0.01372(7) 0.27504(18) 0.0366(3) Uani d . 1 . .
    H H1 1.4044 -0.0080 0.3397 0.055 Uiso calc R 1 . .
    O O2 1.2658(3) 0.05058(7) 0.53681(17) 0.0368(3) Uani d . 1 . .
    C C1 1.1610(4) 0.04997(8) 0.3755(2) 0.0262(4) Uani d . 1 . .
    C C2 0.9025(4) 0.08893(8) 0.2720(2) 0.0252(3) Uani d . 1 . .
    C C3 0.7956(4) 0.14205(8) 0.3418(2) 0.0264(4) Uani d . 1 . .
    C C4 0.5485(4) 0.17387(9) 0.2361(3) 0.0324(4) Uani d . 1 . .
    H H4 0.4766 0.2097 0.2833 0.039 Uiso calc R 1 . .
    C C5 0.4046(5) 0.15424(10) 0.0626(3) 0.0366(4) Uani d . 1 . .
    H H5 0.2336 0.1761 -0.0078 0.044 Uiso calc R 1 . .
    C C6 0.5102(5) 0.10294(11) -0.0075(3) 0.0381(5) Uani d . 1 . .
    H H6 0.4137 0.0897 -0.1268 0.046 Uiso calc R 1 . .
    C C7 0.7571(4) 0.07086(10) 0.0963(2) 0.0329(4) Uani d . 1 . .
    H H7 0.8292 0.0357 0.0467 0.040 Uiso calc R 1 . .
    C C8 0.9405(4) 0.16805(9) 0.5273(3) 0.0334(4) Uani d . 1 . .
loop_
    _atom_site_aniso_label
    _atom_site_aniso_U_11
    _atom_site_aniso_U_22
    _atom_site_aniso_U_33
    _atom_site_aniso_U_12
    _atom_site_aniso_U_13
    _atom_site_aniso_U_23
    F1 0.0651(10) 0.0483(8) 0.0547(8) 0.0222(7) 0.0035(7) -0.0228(7)
    F2 0.0332(7) 0.0462(7) 0.0510(7) -0.0084(5) 0.0069(6) -0.0134(6)
    F3 0.0422(7) 0.0658(9) 0.0285(6) 0.0038(6) 0.0119(5) -0.0006(6)
    O1 0.0363(8) 0.0448(8) 0.0270(6) 0.0172(6) 0.0084(6) -0.0008(6)
    O2 0.0342(8) 0.0455(8) 0.0255(6) 0.0146(6) 0.0034(5) -0.0036(6)
    C1 0.0231(8) 0.0258(8) 0.0293(8) 0.0008(6) 0.0083(7) -0.0006(7)
    C2 0.0227(8) 0.0275(8) 0.0254(8) 0.0014(6) 0.0081(6) 0.0015(7)
    C3 0.0264(9) 0.0269(8) 0.0269(8) 0.0000(7) 0.0101(7) 0.0009(7)
    C4 0.0331(10) 0.0297(9) 0.0352(9) 0.0070(7) 0.0126(8) 0.0039(8)
    C5 0.0328(10) 0.0389(10) 0.0342(10) 0.0091(8) 0.0062(8) 0.0081(8)
    C6 0.0358(11) 0.0469(11) 0.0266(9) 0.0061(9) 0.0036(8) -0.0002(8)
    C7 0.0331(10) 0.0372(10) 0.0270(9) 0.0062(8) 0.0080(7) -0.0023(7)
    C8 0.0300(10) 0.0343(10) 0.0341(10) 0.0052(8) 0.0084(8) -0.0065(8)
_geom_special_details
;
;
loop_
    _geom_bond_atom_site_label_1
    _geom_bond_atom_site_label_2
    _geom_bond_site_symmetry_2
    _geom_bond_distance
    _geom_bond_publ_flag
    F1 C8 . 1.341(2) ?
    F2 C8 . 1.339(2) ?
    F3 C8 . 1.333(2) ?
    O1 C1 . 1.311(2) ?
    O1 H1 . 0.8400 ?
    O2 C1 . 1.214(2) ?
    C1 C2 . 1.492(2) ?
    C2 C7 . 1.393(2) ?
    C2 C3 . 1.409(2) ?
    C3 C4 . 1.385(3) ?
    C3 C8 . 1.509(3) ?
    C4 C5 . 1.386(3) ?
    C4 H4 . 0.9500 ?
    C5 C6 . 1.378(3) ?
    C5 H5 . 0.9500 ?
    C6 C7 . 1.382(3) ?
    C6 H6 . 0.9500 ?
    C7 H7 . 0.9500 ?
loop_
    _geom_angle_atom_site_label_1
    _geom_angle_atom_site_label_2
    _geom_angle_atom_site_label_3
    _geom_angle_site_symmetry_1
    _geom_angle_site_symmetry_3
    _geom_angle
    _geom_angle_publ_flag
    C1 O1 H1 . . 109.5 ?
    O2 C1 O1 . . 122.74(16) ?
    O2 C1 C2 . . 123.96(16) ?
    O1 C1 C2 . . 113.29(15) ?
    C7 C2 C3 . . 118.36(16) ?
    C7 C2 C1 . . 117.59(16) ?
    C3 C2 C1 . . 124.05(16) ?
    C4 C3 C2 . . 119.55(17) ?
    C4 C3 C8 . . 117.00(16) ?
    C2 C3 C8 . . 123.43(16) ?
    C3 C4 C5 . . 121.01(18) ?
    C3 C4 H4 . . 119.5 ?
    C5 C4 H4 . . 119.5 ?
    C6 C5 C4 . . 119.79(18) ?
    C6 C5 H5 . . 120.1 ?
    C4 C5 H5 . . 120.1 ?
    C5 C6 C7 . . 119.81(19) ?
    C5 C6 H6 . . 120.1 ?
    C7 C6 H6 . . 120.1 ?
    C6 C7 C2 . . 121.46(18) ?
    C6 C7 H7 . . 119.3 ?
    C2 C7 H7 . . 119.3 ?
    F3 C8 F2 . . 107.39(16) ?
    F3 C8 F1 . . 105.94(17) ?
    F2 C8 F1 . . 105.20(16) ?
    F3 C8 C3 . . 113.20(16) ?
    F2 C8 C3 . . 113.19(16) ?
    F1 C8 C3 . . 111.35(16) ?
loop_
    _geom_torsion_atom_site_label_1
    _geom_torsion_atom_site_label_2
    _geom_torsion_atom_site_label_3
    _geom_torsion_atom_site_label_4
    _geom_torsion_site_symmetry_1
    _geom_torsion_site_symmetry_2
    _geom_torsion_site_symmetry_3
    _geom_torsion_site_symmetry_4
    _geom_torsion
    _geom_torsion_publ_flag
    O2 C1 C2 C7 . . . . -162.52(18) ?
    O1 C1 C2 C7 . . . . 16.4(2) ?
    O2 C1 C2 C3 . . . . 16.7(3) ?
    O1 C1 C2 C3 . . . . -164.37(17) ?
    C7 C2 C3 C4 . . . . 1.1(3) ?
    C1 C2 C3 C4 . . . . -178.06(17) ?
    C7 C2 C3 C8 . . . . -177.38(18) ?
    C1 C2 C3 C8 . . . . 3.4(3) ?
    C2 C3 C4 C5 . . . . 0.0(3) ?
    C8 C3 C4 C5 . . . . 178.62(18) ?
    C3 C4 C5 C6 . . . . -1.0(3) ?
    C4 C5 C6 C7 . . . . 0.8(3) ?
    C5 C6 C7 C2 . . . . 0.4(3) ?
    C3 C2 C7 C6 . . . . -1.3(3) ?
    C1 C2 C7 C6 . . . . 177.90(19) ?
    C4 C3 C8 F3 . . . . 108.95(19) ?
    C2 C3 C8 F3 . . . . -72.5(2) ?
    C4 C3 C8 F2 . . . . -128.55(19) ?
    C2 C3 C8 F2 . . . . 50.0(2) ?
    C4 C3 C8 F1 . . . . -10.3(3) ?
    C2 C3 C8 F1 . . . . 168.25(18) ?
loop_
    _geom_hbond_atom_site_label_D
    _geom_hbond_atom_site_label_H
    _geom_hbond_atom_site_label_A
    _geom_hbond_site_symmetry_A
    _geom_hbond_distance_DH
    _geom_hbond_distance_HA
    _geom_hbond_distance_DA
    _geom_hbond_angle_DHA
    O1 H1 O2 3_856 0.84 1.81 2.6459(19) 173.0
    C6 H6 O2 1_454 0.95 2.66 3.590(3) 167
    C6 H6 F3 1_454 0.95 2.63 3.303(3) 128
    C7 H7 O1 3_755 0.95 2.66 3.411(2) 137
    C8 F1 Cg 4_555 1.341(2) 3.4803(17) 4.806(2) 169.96(13)
data_global
_journal_date_recd_electronic     2011-02-21
_journal_date_accepted     2011-03-14
_journal_name_full     'Acta Crystallographica, Section E'
_journal_year     2011
_journal_volume     67
_journal_issue      4
_journal_page_first     o907
_journal_page_last     o907
_journal_paper_category     QO
_journal_coeditor_code     FL2339
_publ_contact_author_name     'Dr Richard Betz'
_publ_contact_author_address
;
Department of Chemistry
Nelson Mandela Metropolitan University
Summerstrand Campus (South)
University Way
Summerstrand
PO Box 77000
Port Elizabeth 6031
South Africa
;
_publ_contact_author_email     richard.betz@webmail.co.za
_publ_contact_author_fax     '+27-41-504-4236'
_publ_contact_author_phone     '+27-41-504-4285'
_publ_section_title
;
2-(Trifluoromethyl)benzoic acid
;
loop_
    _publ_author_name
    _publ_author_address
    'Betz, Richard'
;
Nelson Mandela Metropolitan University
Summerstrand Campus
Department of Chemistry
University Way
Summerstrand
PO Box 77000
Port Elizabeth 6031
South Africa
;
    'Gerber, Thomas'
;
Nelson Mandela Metropolitan University
Summerstrand Campus
Department of Chemistry
University Way
Summerstrand
PO Box 77000
Port Elizabeth 6031
South Africa
;
