# Supplementary material for: 2-(Trifluoro­meth­yl)benzoic acid
Source: Acta Crystallogr Sect E Struct Rep Online. 2011 Mar 19;67(Pt 4):o907. doi: 10.1107/S1600536811009597 (PMC3100079; doi:10.1107/S1600536811009597)
Supplement: Supplementary file 2 [file e-67-0o907-Isup2.hkl]

# 
# h,k,l, Fc-squared, Fo-squared, sigma(Fo-squared) and status flag 
# 
data_I
_shelx_title ' ba061_s in P2(1)/n          New: P21/c' 
_shelx_refln_list_code          4 
_shelx_F_calc_maximum      100.03 
_exptl_crystal_F_000       384.00 
_reflns_d_resolution_high  0.7491 
 
loop_ 
 _symmetry_equiv_pos_as_xyz 
 'x, y, z' 
 '-x, y+1/2, -z+1/2' 
 '-x, -y, -z' 
 'x, -y-1/2, z-1/2' 
 
_cell_length_a     4.8816 
_cell_length_b    20.6948 
_cell_length_c     7.9697 
_cell_angle_alpha  90.000 
_cell_angle_beta  109.544 
_cell_angle_gamma  90.000 
 
_shelx_F_squared_multiplier     1.000 
 
loop_ 
 _refln_index_h 
 _refln_index_k 
 _refln_index_l 
 _refln_F_squared_calc 
 _refln_F_squared_meas 
 _refln_F_squared_sigma 
 _refln_observed_status 
   1   0   0      990.19      854.69     14.24 o 
   2   0   0     2392.44     2385.46     95.56 o 
   3   0   0     1377.24     1492.15     61.53 o 
   4   0   0      197.14      176.13      6.17 o 
   5   0   0        1.66        1.23      1.39 o 
   6   0   0       94.94       85.92      2.19 o 
   1   1   0      533.88      468.75     16.60 o 
   2   1   0     2055.14     2055.84     54.04 o 
   3   1   0      716.24      749.00     20.27 o 
   4   1   0       16.24       21.07      2.52 o 
   5   1   0        7.76        6.94      1.25 o 
   6   1   0        1.88        8.39      1.23 o 
   1   2   0       41.78       35.64      1.67 o 
   2   2   0      674.69      736.98     21.93 o 
   3   2   0      133.67      193.11     17.84 o 
   4   2   0       54.01       56.02      1.89 o 
   5   2   0       65.45       55.77      1.53 o 
   6   2   0        1.67        3.62      2.49 o 
   1   3   0      136.95      128.79      2.41 o 
   2   3   0      203.93      261.42      9.81 o 
   3   3   0      159.83      163.25      7.25 o 
   4   3   0       41.83       45.50      1.75 o 
   5   3   0       35.02       32.58      2.13 o 
   6   3   0        2.54        3.54      2.59 o 
   0   4   0     2542.61     2351.51     81.25 o 
   1   4   0       16.65       12.95      0.75 o 
   2   4   0     1807.53     1761.20     29.27 o 
   3   4   0       20.00       31.33      2.33 o 
   4   4   0       27.73       31.26      1.04 o 
   5   4   0        7.05        7.50      1.44 o 
   6   4   0       12.76       12.08      2.27 o 
   1   5   0      390.78      411.83      5.69 o 
   2   5   0      203.09      212.83      6.28 o 
   3   5   0       27.55       29.39      1.03 o 
   4   5   0       65.15       66.68      1.68 o 
   5   5   0       12.75       14.32      2.50 o 
   6   5   0        7.23       10.41      2.63 o 
   0   6   0     1491.35     1401.51     15.10 o 
   1   6   0      147.29      153.71      2.31 o 
   2   6   0       59.29       64.14      1.41 o 
   3   6   0       43.42       38.72      2.02 o 
   4   6   0       78.03       73.04      1.76 o 
   5   6   0       89.93       74.90      3.64 o 
   1   7   0     5603.51     5616.76     55.44 o 
   2   7   0      621.39      621.48      9.73 o 
   3   7   0      285.32      272.93      4.18 o 
   4   7   0       13.84       14.76      1.85 o 
   5   7   0        0.00        1.18      1.26 o 
   0   8   0      512.10      524.62      6.70 o 
   1   8   0       98.37      104.51      1.86 o 
   2   8   0      376.97      383.79      5.03 o 
   3   8   0        1.15        0.89      0.36 o 
   4   8   0       88.20       88.53      2.50 o 
   5   8   0       11.00        9.68      1.94 o 
   1   9   0        3.90        4.99      0.31 o 
   2   9   0      363.57      380.87      5.65 o 
   3   9   0        0.80        0.60      0.32 o 
   4   9   0       12.32       10.00      1.16 o 
   5   9   0       11.60       11.44      1.90 o 
   0  10   0      576.76      611.03     16.54 o 
   1  10   0      137.99      131.93      0.97 o 
   2  10   0      167.75      159.97      3.67 o 
   3  10   0        1.58        0.00      0.51 o 
   4  10   0       19.99       18.27      1.21 o 
   5  10   0       33.81       34.07      1.52 o 
   1  11   0       15.06       21.57      0.76 o 
   2  11   0       18.70       15.42      1.42 o 
   3  11   0       49.55       48.26      1.03 o 
   4  11   0       15.63       11.27      1.86 o 
   5  11   0       27.95       18.88      2.92 o 
   0  12   0      188.16      217.34      3.14 o 
   1  12   0      115.71      109.03      1.09 o 
   2  12   0       68.52       68.98      1.43 o 
   3  12   0        7.79       11.70      1.32 o 
   4  12   0       22.55       21.05      1.40 o 
   5  12   0        0.62        1.25      2.36 o 
   1  13   0      341.50      332.64      3.34 o 
   2  13   0       26.54       30.55      0.98 o 
   3  13   0      366.84      352.64      5.21 o 
   4  13   0       14.10       13.24      2.09 o 
   5  13   0        4.11        4.60      2.69 o 
   0  14   0        2.56        0.13      0.76 o 
   1  14   0       61.80       71.96      1.07 o 
   2  14   0      149.48      143.11      3.81 o 
   3  14   0        5.72        7.05      0.67 o 
   4  14   0       12.06       11.39      2.45 o 
   5  14   0       15.10       18.54      4.22 o 
   1  15   0      546.78      578.37      5.12 o 
   2  15   0      467.86      460.47      9.86 o 
   3  15   0      172.62      169.08      3.87 o 
   4  15   0       25.29       24.17      2.79 o 
   5  15   0        5.64        6.93      2.13 o 
   0  16   0        0.64       -0.14      1.08 o 
   1  16   0       18.23       23.62      1.04 o 
   2  16   0      109.78      112.28      3.91 o 
   3  16   0        4.15        5.10      0.60 o 
   4  16   0       25.96       27.00      1.49 o 
   5  16   0        1.10        6.21      2.42 o 
   1  17   0       16.89       15.68      0.81 o 
   2  17   0        0.51       -0.43      0.50 o 
   3  17   0        0.04       -0.17      0.58 o 
   4  17   0        7.46        8.68      2.37 o 
   0  18   0      231.13      240.13      2.61 o 
   1  18   0       18.90       16.91      1.04 o 
   2  18   0        0.24       -0.51      0.51 o 
   3  18   0       15.18       14.68      1.34 o 
   4  18   0       20.21       18.77      2.89 o 
   1  19   0        0.23       -0.30      0.65 o 
   2  19   0        1.02        0.49      0.55 o 
   3  19   0       50.68       50.80      1.31 o 
   4  19   0        8.57        6.14      2.23 o 
   0  20   0       29.69       28.23      1.59 o 
   1  20   0       25.80       25.15      1.12 o 
   2  20   0        0.05       -0.56      0.56 o 
   3  20   0        0.78       -0.07      0.93 o 
   4  20   0        5.45        4.45      4.40 o 
   1  21   0      113.57      112.37      2.24 o 
   2  21   0        8.88        7.29      0.63 o 
   3  21   0       47.10       47.58      1.51 o 
   0  22   0      209.79      214.06      2.49 o 
   1  22   0       77.46       80.63      2.47 o 
   2  22   0       25.58       26.29      1.36 o 
   3  22   0       79.69       87.06      2.28 o 
   1  23   0       30.82       34.62      1.25 o 
   2  23   0        0.30        0.53      0.64 o 
   3  23   0       18.83       20.91      3.11 o 
   0  24   0        0.92       -0.59      1.33 o 
   1  24   0       20.97       24.77      1.24 o 
   2  24   0       32.73       38.53      2.20 o 
   3  24   0        0.68        1.31      0.89 o 
   1  25   0       43.50       49.61      1.89 o 
   2  25   0        2.08        2.72      0.94 o 
   0  26   0       49.73       48.51      2.03 o 
   1  26   0        0.09       -0.02      0.90 o 
   2  26   0        0.58       -0.53      1.42 o 
   1  27   0       27.25       27.20      1.52 o 
  -6   1   1        0.20       -0.83      1.28 o 
  -5   1   1        4.62        4.23      0.91 o 
  -4   1   1       14.50       18.74      1.07 o 
  -3   1   1        6.22       29.03      9.13 o 
  -2   1   1     1196.26     1199.58     49.89 o 
  -1   1   1     1913.34     1670.71     69.06 o 
   1   1   1     2972.94     2692.51     36.79 o 
   2   1   1      612.51      622.40      9.20 o 
   3   1   1        0.33        6.60      2.02 o 
   4   1   1       14.37       15.45      1.63 o 
   5   1   1       11.06        8.71      1.99 o 
  -6   2   1       12.36        6.33      3.68 o 
  -5   2   1       33.03       34.75      1.17 o 
  -4   2   1       27.99       26.79      1.56 o 
  -3   2   1     2000.23     1950.83     36.38 o 
  -2   2   1      249.70      279.14     12.53 o 
  -1   2   1      105.32       99.36      4.69 o 
   0   2   1     1148.92      974.71     44.66 o 
   1   2   1     1063.31     1004.47     16.54 o 
   2   2   1       43.87       60.73      5.04 o 
   3   2   1      503.11      470.07      7.13 o 
   4   2   1       33.00       31.37      1.90 o 
   5   2   1        0.20        0.70      2.35 o 
  -6   3   1        8.20       10.05      1.78 o 
  -5   3   1       39.34       34.28      1.10 o 
  -4   3   1       66.03       69.77      1.34 o 
  -3   3   1      899.39      936.69     24.02 o 
  -2   3   1      432.03      429.10      9.83 o 
  -1   3   1     9425.59     8201.09    117.36 o 
   0   3   1     1026.25      914.29     34.74 o 
   1   3   1      361.87      357.48      6.53 o 
   3   3   1      119.33      121.75      4.69 o 
   4   3   1      177.17      161.20      1.67 o 
   5   3   1        6.26        2.54      1.60 o 
  -6   4   1        3.17        1.49      1.62 o 
  -5   4   1        0.04       -0.35      1.02 o 
  -4   4   1        0.02        2.38      0.65 o 
  -3   4   1        4.57        7.76      3.30 o 
  -2   4   1      220.38      233.25      5.80 o 
  -1   4   1    10005.74     8979.22     19.48 o 
   0   4   1      958.59      944.57      5.74 o 
   1   4   1       38.35       40.01      0.97 o 
   2   4   1      877.70      887.24     13.42 o 
   3   4   1       27.72       44.23      2.58 o 
   4   4   1        8.92       16.19      3.73 o 
   5   4   1       27.09       19.71      3.21 o 
  -6   5   1        0.29       -0.82      1.78 o 
  -5   5   1        1.98        1.84      0.70 o 
  -4   5   1       80.87       76.77      1.02 o 
  -3   5   1       16.45       25.24      2.69 o 
  -2   5   1      338.98      376.91      4.20 o 
  -1   5   1     1131.61     1169.46     11.08 o 
   0   5   1     3714.50     3710.93     27.82 o 
   1   5   1      345.58      341.95      5.58 o 
   2   5   1      106.50       83.87      2.87 o 
   3   5   1      443.00      438.08      4.46 o 
   4   5   1      223.14      191.31      2.89 o 
   5   5   1        9.09       10.55      2.68 o 
  -6   6   1        0.17        0.56      2.06 o 
  -5   6   1        4.71        3.69      1.44 o 
  -4   6   1        5.70        4.60      1.12 o 
  -3   6   1       53.67       45.76      0.94 o 
  -2   6   1      256.09      257.61      3.38 o 
  -1   6   1     2869.23     2774.58     34.85 o 
   0   6   1      494.17      474.13      4.21 o 
   1   6   1     1150.32     1196.06     16.41 o 
   2   6   1       12.76       10.21      0.48 o 
   3   6   1       59.39       60.70      2.77 o 
   4   6   1       12.91       27.80      5.55 o 
   5   6   1       69.02       65.04      2.08 o 
  -6   7   1        0.03       -0.42      1.61 o 
  -5   7   1       90.92       84.40      2.79 o 
  -4   7   1       44.71       40.34      1.32 o 
  -3   7   1        5.25        5.11      0.50 o 
  -2   7   1       57.45       46.14      0.47 o 
  -1   7   1      117.09      116.44      1.57 o 
   0   7   1       81.04       90.70      0.75 o 
   1   7   1      846.92      881.17      9.61 o 
   2   7   1       98.54       82.11      1.98 o 
   3   7   1       67.75       70.12      2.33 o 
   4   7   1      283.12      248.73      2.42 o 
   5   7   1        9.45       11.21      2.47 o 
  -6   8   1        0.71        0.85      1.66 o 
  -5   8   1        5.20        7.07      1.74 o 
  -4   8   1        0.68        1.36      0.89 o 
  -3   8   1      530.67      540.80     10.01 o 
  -2   8   1       16.82       13.53      0.34 o 
  -1   8   1       13.20        7.02      0.23 o 
   0   8   1      283.52      291.05      1.38 o 
   1   8   1     1480.37     1519.40     19.71 o 
   2   8   1      466.08      449.67      8.84 o 
   3   8   1      105.80      101.34      2.41 o 
   4   8   1       45.28       55.25      2.68 o 
   5   8   1       65.32       59.35      2.09 o 
  -5   9   1       24.67       20.68      2.59 o 
  -4   9   1       78.57       81.75      3.46 o 
  -3   9   1       78.92       89.45      2.71 o 
  -2   9   1       19.67       23.95      1.49 o 
  -1   9   1      798.43      771.29     17.92 o 
   0   9   1      252.58      267.59      1.00 o 
   1   9   1      796.26      807.35     15.94 o 
   2   9   1        4.30        3.04      0.41 o 
   3   9   1      108.33      107.31      1.59 o 
   4   9   1      150.63      144.10      1.52 o 
   5   9   1      123.84      121.40      2.68 o 
  -5  10   1       15.88       12.93      2.04 o 
  -4  10   1      251.59      242.80      8.83 o 
  -3  10   1      456.93      440.43      8.92 o 
  -2  10   1     1366.01     1400.45     14.69 o 
  -1  10   1     1876.52     1884.77     29.44 o 
   0  10   1      270.39      297.06      3.24 o 
   1  10   1      730.51      742.87     13.48 o 
   2  10   1       17.49       16.80      1.19 o 
   3  10   1       35.02       34.35      1.10 o 
   4  10   1        0.12        0.81      1.13 o 
   5  10   1        8.68       17.34      4.42 o 
  -5  11   1        1.08        0.97      1.83 o 
  -4  11   1        0.07        1.61      0.70 o 
  -3  11   1     1101.96     1104.25     16.41 o 
  -2  11   1      456.67      461.12      8.95 o 
  -1  11   1       53.20       64.96      1.66 o 
   0  11   1      875.25      936.44      7.30 o 
   1  11   1      235.12      239.52      4.39 o 
   2  11   1       63.10       56.73      1.96 o 
   3  11   1       29.71       26.72      0.87 o 
   4  11   1        0.12       -0.52      0.78 o 
   5  11   1       13.76       11.95      1.53 o 
  -5  12   1       64.04       64.79      1.67 o 
  -4  12   1       99.36       99.56      3.17 o 
  -3  12   1       86.12       95.98      2.87 o 
  -2  12   1      186.93      182.80      3.25 o 
  -1  12   1      267.51      279.30      2.25 o 
   0  12   1       33.03       33.47      1.29 o 
   1  12   1      202.96      203.30      3.35 o 
   2  12   1        6.20        7.30      0.58 o 
   3  12   1        2.52        0.44      0.50 o 
   4  12   1       58.98       54.06      1.53 o 
   5  12   1       38.80       33.22      3.50 o 
  -5  13   1       31.78       35.26      3.13 o 
  -4  13   1        0.20        1.53      1.16 o 
  -3  13   1        0.86        0.83      0.38 o 
  -2  13   1      298.60      290.98      5.42 o 
  -1  13   1       52.43       70.00      1.02 o 
   0  13   1       37.59       38.35      0.93 o 
   1  13   1       19.51       17.94      0.64 o 
   2  13   1        0.04        0.02      0.45 o 
   3  13   1       32.91       28.66      1.22 o 
   4  13   1        9.22        7.02      1.48 o 
   5  13   1        3.19        3.13      2.84 o 
  -5  14   1       41.01       43.78      3.26 o 
  -4  14   1       16.06       15.88      1.63 o 
  -3  14   1        2.51        0.91      0.39 o 
  -2  14   1       15.86       24.70      1.31 o 
  -1  14   1      335.14      349.60      1.91 o 
   0  14   1      370.90      404.52      2.87 o 
   1  14   1      471.29      461.55      9.96 o 
   2  14   1       28.65       26.80      1.76 o 
   3  14   1       16.46       13.78      0.70 o 
   4  14   1        2.82        3.26      1.10 o 
   5  14   1       24.79       24.28      3.19 o 
  -5  15   1       15.61       17.51      4.09 o 
  -4  15   1        4.12        5.30      0.77 o 
  -3  15   1       73.04       72.69      1.72 o 
  -2  15   1       34.02       31.82      1.77 o 
  -1  15   1      242.85      262.27      1.55 o 
   0  15   1       25.62       30.55      1.03 o 
   1  15   1       96.43      104.58      1.39 o 
   2  15   1      126.72      124.22      5.21 o 
   3  15   1       19.97       21.83      0.96 o 
   4  15   1        0.68        0.77      0.96 o 
  -5  16   1        0.03       -0.82      1.37 o 
  -4  16   1      121.94      116.52      2.23 o 
  -3  16   1       82.91       84.96      1.63 o 
  -2  16   1      194.68      187.51      5.63 o 
  -1  16   1       32.74       34.39      1.39 o 
   0  16   1      129.32      137.53      1.91 o 
   1  16   1      225.26      232.49      3.70 o 
   2  16   1      288.85      279.35      9.17 o 
   3  16   1       18.08       23.74      1.71 o 
   4  16   1        0.39       -0.29      1.80 o 
  -5  17   1       13.54       15.13      6.49 o 
  -4  17   1        3.47        3.62      1.10 o 
  -3  17   1        8.47       10.19      0.65 o 
  -2  17   1      323.70      316.11      7.30 o 
  -1  17   1        0.03        0.49      0.63 o 
   0  17   1      368.37      372.91      4.87 o 
   1  17   1       53.59       59.28      1.00 o 
   2  17   1       77.47       79.18      5.43 o 
   3  17   1        1.58        1.58      0.89 o 
   4  17   1        0.29       -0.17      1.66 o 
  -4  18   1       20.84       23.56      1.47 o 
  -3  18   1        2.50        2.43      0.90 o 
  -2  18   1      118.40      118.14      2.69 o 
  -1  18   1       18.08       16.73      0.87 o 
   0  18   1        5.65        7.22      0.71 o 
   1  18   1      192.87      201.38      2.84 o 
   2  18   1        7.47        8.16      0.61 o 
   3  18   1       52.44       49.85      1.60 o 
   4  18   1       81.50       85.98      2.50 o 
  -4  19   1       62.87       68.65      1.59 o 
  -3  19   1       10.78       12.57      1.44 o 
  -2  19   1       82.63       79.28      1.49 o 
  -1  19   1        7.63        5.89      0.63 o 
   0  19   1       14.41       13.67      1.08 o 
   1  19   1       90.01       94.54      1.90 o 
   2  19   1       22.61       23.07      1.01 o 
   3  19   1        7.05        5.86      0.97 o 
   4  19   1       21.33       22.15      4.39 o 
  -4  20   1       24.15       24.82      1.61 o 
  -3  20   1        0.06        0.74      0.88 o 
  -2  20   1        3.99        5.67      0.67 o 
  -1  20   1       10.89        8.77      0.69 o 
   0  20   1        0.58       -0.24      0.69 o 
   1  20   1       31.11       33.20      0.98 o 
   2  20   1        2.89        4.35      0.69 o 
   3  20   1       10.66        9.68      1.02 o 
  -4  21   1       16.15       14.69      1.82 o 
  -3  21   1       18.91       21.26      1.67 o 
  -2  21   1       48.33       52.84      1.13 o 
  -1  21   1       13.43       12.05      0.74 o 
   0  21   1       33.77       38.35      1.17 o 
   1  21   1        1.11        0.84      0.57 o 
   2  21   1      112.77      126.94      2.16 o 
   3  21   1       17.90       17.21      3.34 o 
  -3  22   1        0.68        0.62      1.10 o 
  -2  22   1       15.33       18.82      1.09 o 
  -1  22   1       44.50       40.27      1.38 o 
   0  22   1       31.49       34.32      1.22 o 
   1  22   1       10.07        8.95      0.65 o 
   2  22   1       93.07       95.46      2.59 o 
   3  22   1        2.96       -1.04      1.04 o 
  -3  23   1        0.86        2.01      1.44 o 
  -2  23   1       32.41       34.92      2.09 o 
  -1  23   1        8.62        8.29      0.76 o 
   0  23   1      184.18      184.56      2.11 o 
   1  23   1        0.21       -0.56      0.79 o 
   2  23   1        0.46        0.98      0.90 o 
   3  23   1       23.19       19.42      3.83 o 
  -3  24   1       11.01       12.19      2.29 o 
  -2  24   1        0.78        0.86      0.89 o 
  -1  24   1       13.08       15.04      1.90 o 
   0  24   1       23.06       27.83      1.26 o 
   1  24   1        5.57        7.02      0.88 o 
   2  24   1        6.38        5.03      1.05 o 
  -2  25   1       30.33       37.75      4.87 o 
  -1  25   1        5.97        6.25      1.20 o 
   0  25   1       19.56       17.95      1.06 o 
   1  25   1        1.16        1.92      0.89 o 
   2  25   1       23.96       27.33      2.87 o 
  -2  26   1        1.23        1.65      1.72 o 
  -1  26   1       16.38       13.28      1.01 o 
   0  26   1        4.97        3.58      0.93 o 
   1  26   1        0.01       -0.97      0.99 o 
  -1  27   1        1.61        0.77      0.94 o 
   0  27   1       16.82       14.98      2.09 o 
  -6   0   2       41.33       29.14      9.74 o 
  -5   0   2       96.69       85.61      4.45 o 
  -4   0   2        8.90        8.25      1.18 o 
  -3   0   2      715.75      693.07     32.60 o 
  -2   0   2     2953.62     2796.02     11.09 o 
  -1   0   2      381.35      357.73     10.64 o 
   0   0   2     1942.47     2036.32      9.29 o 
   1   0   2      157.12      106.53      5.73 o 
   2   0   2      107.65      104.11      4.69 o 
   3   0   2       67.61       57.26      2.90 o 
   4   0   2      158.32      141.88      4.30 o 
   5   0   2        3.00        0.84      2.99 o 
  -6   1   2       18.05       16.49      4.22 o 
  -5   1   2       27.44       32.83      1.43 o 
  -4   1   2       41.36       48.04      2.23 o 
  -3   1   2        6.58       30.07      5.15 o 
  -2   1   2       48.32      125.31     49.57 o 
  -1   1   2       17.57       36.81      4.49 o 
   0   1   2     3597.86     3823.40     31.13 o 
   1   1   2      883.47      869.54     10.31 o 
   2   1   2      274.28      258.40      3.60 o 
   3   1   2        6.36        7.45      0.61 o 
   4   1   2       13.69       15.44      3.05 o 
   5   1   2        9.77        9.62      3.30 o 
  -6   2   2        0.55        0.87      2.74 o 
  -5   2   2        3.76        4.39      1.06 o 
  -4   2   2      104.20      105.06      3.65 o 
  -3   2   2      181.15      200.30      5.44 o 
  -2   2   2      481.57      482.31     22.97 o 
  -1   2   2     3369.26     3258.69     67.97 o 
   0   2   2     1434.65     1428.29     21.42 o 
   1   2   2       82.05       97.59      3.34 o 
   2   2   2      180.87      201.66      4.64 o 
   3   2   2       18.03       23.35      2.56 o 
   4   2   2        7.40       12.26      2.55 o 
   5   2   2        1.20        1.42      2.19 o 
  -6   3   2       25.19       19.66      4.45 o 
  -5   3   2        9.49        8.08      1.43 o 
  -4   3   2        0.91        5.22      0.78 o 
  -3   3   2       47.22       52.25      3.40 o 
  -2   3   2      414.74      456.78     13.36 o 
  -1   3   2     1313.79     1315.64     36.11 o 
   0   3   2       10.79        9.90      1.62 o 
   1   3   2      565.25      555.12      9.28 o 
   2   3   2      427.95      411.18      6.94 o 
   3   3   2      274.67      269.73      3.65 o 
   4   3   2       56.35       71.36      5.61 o 
   5   3   2       19.33       17.72      4.34 o 
  -6   4   2        4.43        8.50      1.68 o 
  -5   4   2        6.06        5.78      1.27 o 
  -4   4   2        5.74        7.79      0.79 o 
  -3   4   2       18.74       23.55      2.15 o 
  -2   4   2       22.87       26.76      5.20 o 
  -1   4   2      167.40      168.99      4.71 o 
   0   4   2        1.52        2.74      0.95 o 
   1   4   2     2388.41     2434.36     36.39 o 
   2   4   2       43.69       46.09      2.79 o 
   3   4   2      306.62      298.02      5.23 o 
   4   4   2      342.02      352.33      5.37 o 
   5   4   2        2.54        4.31      2.68 o 
  -6   5   2        0.70        1.40      1.62 o 
  -5   5   2        4.71        3.35      1.59 o 
  -4   5   2       10.72       36.53      7.53 o 
  -3   5   2        2.54        2.05      0.30 o 
  -2   5   2      473.36      515.89      8.44 o 
  -1   5   2      308.73      316.29      7.10 o 
   0   5   2      471.62      427.37      6.96 o 
   1   5   2     1052.87      994.66     17.07 o 
   2   5   2      320.78      332.04      7.22 o 
   3   5   2        0.07        2.49      1.35 o 
   4   5   2      427.10      400.89      5.44 o 
   5   5   2        4.07        4.28      2.31 o 
  -6   6   2        0.00        0.29      1.63 o 
  -5   6   2        4.45        1.24      1.12 o 
  -4   6   2      690.98      695.17     18.87 o 
  -3   6   2       12.97       15.90      2.33 o 
  -2   6   2      212.83      224.36      3.37 o 
  -1   6   2     3992.84     3979.27     65.39 o 
   0   6   2      301.23      309.07      3.35 o 
   1   6   2        0.73        1.03      0.25 o 
   2   6   2       29.30       39.31      1.43 o 
   3   6   2      307.51      276.35      5.62 o 
   4   6   2        1.17        7.63      4.97 o 
   5   6   2        1.48        3.91      1.65 o 
  -6   7   2       12.34       13.90      3.54 o 
  -5   7   2        0.19       -0.58      0.78 o 
  -4   7   2      809.60      833.54     19.56 o 
  -3   7   2      251.72      238.59      4.26 o 
  -2   7   2       25.60       34.97      2.69 o 
  -1   7   2     1355.15     1372.30     22.38 o 
   0   7   2      108.51      117.55      1.35 o 
   1   7   2       16.48       16.34      0.99 o 
   2   7   2      245.18      253.15      5.94 o 
   3   7   2       30.28       40.95      1.76 o 
   4   7   2       33.25       32.36      1.50 o 
   5   7   2       19.53       20.80      2.69 o 
  -6   8   2       47.95       45.88     14.41 o 
  -5   8   2       20.62       14.59      2.14 o 
  -4   8   2      438.43      439.28     10.48 o 
  -3   8   2      138.35      131.74      1.19 o 
  -2   8   2      887.58      837.91     14.71 o 
  -1   8   2      829.33      783.02      8.10 o 
   0   8   2     1245.17     1219.40     14.32 o 
   1   8   2       52.41       81.06      1.62 o 
   2   8   2     1116.77     1119.31     25.40 o 
   3   8   2        7.25        7.81      0.61 o 
   4   8   2       10.43       14.51      3.05 o 
   5   8   2        2.79        4.03      2.32 o 
  -6   9   2       39.76       45.69      7.67 o 
  -5   9   2       43.33       33.55      4.75 o 
  -4   9   2       86.24       96.56      5.98 o 
  -3   9   2       34.32       36.66      0.78 o 
  -2   9   2     1064.61     1120.12     14.17 o 
  -1   9   2      290.91      295.18      2.87 o 
   0   9   2       16.29       22.36      1.25 o 
   1   9   2       47.68       53.54      1.17 o 
   2   9   2      246.29      247.24      5.47 o 
   3   9   2       32.43       42.48      1.47 o 
   4   9   2      118.56      100.94      1.77 o 
   5   9   2       34.23       37.56      2.02 o 
  -6  10   2       26.56       25.19      5.35 o 
  -5  10   2        3.20        2.20      0.91 o 
  -4  10   2       30.27       34.83      3.79 o 
  -3  10   2        0.91        0.09      0.46 o 
  -2  10   2      857.56      840.69      9.40 o 
  -1  10   2      208.44      239.74      3.61 o 
   0  10   2      590.01      582.13      7.07 o 
   1  10   2        8.68        9.45      0.52 o 
   2  10   2        4.43        6.74      0.62 o 
   3  10   2      193.26      157.55      3.35 o 
   4  10   2        0.29        0.13      1.11 o 
   5  10   2       25.03       20.81      3.58 o 
  -5  11   2        9.83        9.65      2.13 o 
  -4  11   2      120.94      121.47      2.85 o 
  -3  11   2      173.99      167.47      2.58 o 
  -2  11   2      101.70      113.63      1.35 o 
  -1  11   2      767.44      822.58     11.49 o 
   0  11   2       93.79       93.51      0.96 o 
   1  11   2       16.77       15.06      0.68 o 
   2  11   2      229.32      233.10      4.51 o 
   3  11   2        0.02        0.59      0.49 o 
   4  11   2        0.76       -0.81      0.81 o 
   5  11   2        4.16        4.63      3.88 o 
  -5  12   2        2.80        2.73      0.97 o 
  -4  12   2       21.32       27.55      2.42 o 
  -3  12   2      171.08      169.40      2.94 o 
  -2  12   2      443.54      443.79      8.49 o 
  -1  12   2      302.06      291.58      4.43 o 
   0  12   2       36.11       45.37      0.78 o 
   1  12   2        8.85        7.63      0.55 o 
   2  12   2       14.48       19.91      1.02 o 
   3  12   2       13.03        8.52      0.76 o 
   4  12   2        0.03       -1.14      1.14 o 
  -5  13   2       76.48       71.76      1.39 o 
  -4  13   2      122.84      122.36      4.25 o 
  -3  13   2      169.30      171.25      3.05 o 
  -2  13   2       21.83       24.22      0.84 o 
  -1  13   2        5.12        6.35      0.49 o 
   0  13   2        3.00        1.56      0.39 o 
   1  13   2       50.64       49.84      1.53 o 
   2  13   2        4.58        3.96      0.62 o 
   3  13   2        3.00        1.71      0.57 o 
   4  13   2       45.26       38.58      3.10 o 
  -5  14   2       17.09       25.40      2.58 o 
  -4  14   2       65.39       68.61      1.27 o 
  -3  14   2      138.40      139.54      1.82 o 
  -2  14   2        0.40        0.08      0.52 o 
  -1  14   2      369.05      367.72      6.89 o 
   0  14   2      147.54      152.49      1.33 o 
   1  14   2        9.98        9.69      0.65 o 
   2  14   2       53.12       51.46      1.21 o 
   3  14   2       10.91       11.32      1.37 o 
   4  14   2       25.16       19.20      4.34 o 
  -5  15   2       57.46       63.52      2.75 o 
  -4  15   2       82.68       78.72      3.25 o 
  -3  15   2      368.58      351.40      8.13 o 
  -2  15   2       12.77       15.39      0.64 o 
  -1  15   2      308.12      307.89      6.36 o 
   0  15   2       18.37       20.18      0.79 o 
   1  15   2      346.23      361.64      6.64 o 
   2  15   2       33.83       31.68      1.03 o 
   3  15   2      131.62      128.55      5.00 o 
   4  15   2       13.77       10.09      3.62 o 
  -5  16   2       22.65       21.32      3.73 o 
  -4  16   2        0.19        0.41      1.02 o 
  -3  16   2        3.74        7.03      2.02 o 
  -2  16   2       40.89       41.83      0.93 o 
  -1  16   2        2.25        1.98      0.55 o 
   0  16   2       17.71       19.71      1.14 o 
   1  16   2       45.16       51.22      1.14 o 
   2  16   2       20.39       27.98      1.04 o 
   3  16   2       59.42       63.48      3.30 o 
   4  16   2        0.25        0.25      2.53 o 
  -5  17   2        2.78        2.28      2.07 o 
  -4  17   2        2.48        3.19      0.84 o 
  -3  17   2       85.60       92.75      2.55 o 
  -2  17   2       55.56       60.57      1.40 o 
  -1  17   2       66.10       69.49      1.94 o 
   0  17   2        0.02        1.25      0.47 o 
   1  17   2        4.78        4.63      0.55 o 
   2  17   2       87.66       85.16      1.82 o 
   3  17   2       15.18       11.42      1.36 o 
   4  17   2        6.17        0.67      2.62 o 
  -4  18   2       28.85       29.42      1.26 o 
  -3  18   2        0.22        0.80      0.85 o 
  -2  18   2      130.69      123.52      1.71 o 
  -1  18   2        4.89        9.03      1.06 o 
   0  18   2      302.84      306.14      4.94 o 
   1  18   2      177.42      182.62      3.14 o 
   2  18   2       21.18       24.01      1.52 o 
   3  18   2        0.13       -1.76      1.76 o 
   4  18   2       15.41       13.42      6.07 o 
  -4  19   2       23.09       19.77      2.38 o 
  -3  19   2       55.15       61.75      3.43 o 
  -2  19   2        8.68       10.63      0.81 o 
  -1  19   2      306.37      301.78      5.73 o 
   0  19   2      221.82      228.28      3.59 o 
   1  19   2       36.35       38.64      1.14 o 
   2  19   2      162.80      168.49      4.48 o 
   3  19   2       24.10       19.83      2.57 o 
  -4  20   2        5.12        6.53      1.08 o 
  -3  20   2        7.15        9.20      1.37 o 
  -2  20   2       29.17       27.06      1.13 o 
  -1  20   2       52.79       57.93      1.28 o 
   0  20   2        4.15        4.54      0.52 o 
   1  20   2      261.48      266.81      3.21 o 
   2  20   2       39.98       36.19      2.82 o 
   3  20   2        0.00       -2.13      2.13 o 
  -4  21   2        2.67        2.21      1.97 o 
  -3  21   2       16.43       18.58      1.88 o 
  -2  21   2       22.90       22.97      1.85 o 
  -1  21   2        1.24        1.23      0.70 o 
   0  21   2       43.37       44.58      1.25 o 
   1  21   2       73.15       79.35      1.76 o 
   2  21   2        2.28        0.10      1.20 o 
   3  21   2       15.82        9.00      2.41 o 
  -3  22   2       46.88       58.09      3.28 o 
  -2  22   2       60.31       64.33      2.37 o 
  -1  22   2        9.94       10.19      0.84 o 
   0  22   2        1.09        0.25      0.80 o 
   1  22   2        9.93       11.19      1.09 o 
   2  22   2       38.27       44.13      3.56 o 
   3  22   2       36.34       34.48      2.32 o 
  -3  23   2       10.54       16.45      3.19 o 
  -2  23   2        2.44        2.23      1.17 o 
  -1  23   2       16.54       12.19      0.88 o 
   0  23   2       44.51       42.36      1.48 o 
   1  23   2        0.50       -0.29      1.14 o 
   2  23   2        7.97        7.13      1.14 o 
  -3  24   2       12.15       18.83      4.52 o 
  -2  24   2       21.81       20.17      2.00 o 
  -1  24   2        0.04       -0.81      0.81 o 
   0  24   2       15.63       16.85      1.41 o 
   1  24   2       18.56       16.73      1.16 o 
   2  24   2        0.36        1.13      2.37 o 
  -2  25   2        0.03       -0.11      2.67 o 
  -1  25   2       12.04        9.74      0.95 o 
   0  25   2        8.43        6.89      0.93 o 
   1  25   2        4.36        3.13      1.87 o 
  -2  26   2        1.07        1.06      1.27 o 
  -1  26   2        8.71        6.63      1.05 o 
   0  26   2       19.95       20.61      2.50 o 
   1  26   2        0.62       -0.29      1.29 o 
   0  27   2        1.71       -0.61      1.99 o 
  -6   1   3        0.58       -1.04      1.90 o 
  -5   1   3      136.32      142.11      5.00 o 
  -4   1   3       92.24       95.32      3.91 o 
  -3   1   3      727.16      764.00     39.01 o 
  -2   1   3      622.66      637.92      8.92 o 
  -1   1   3      494.82      487.42      4.78 o 
   0   1   3     1103.79     1199.03      9.65 o 
   1   1   3      869.25      927.92     17.31 o 
   2   1   3        0.31        0.79      1.77 o 
   3   1   3     1485.17     1431.06     28.00 o 
   4   1   3        6.65        7.83      1.93 o 
   5   1   3       28.14       34.37      1.49 o 
  -6   2   3       11.98       10.26      3.48 o 
  -5   2   3      117.56      130.57      1.64 o 
  -4   2   3       11.15       19.92      2.39 o 
  -3   2   3       32.66       65.95     11.12 o 
  -2   2   3      301.05      311.00     13.23 o 
  -1   2   3      112.87      121.20      1.95 o 
   0   2   3     1614.58     1657.09     23.23 o 
   1   2   3      911.83      980.23     20.69 o 
   2   2   3      119.51      105.06      2.16 o 
   3   2   3       29.78       89.26     26.09 o 
   4   2   3       21.44       21.80      3.41 o 
   5   2   3       14.97       27.48      3.23 o 
  -6   3   3       27.34       18.27      2.96 o 
  -5   3   3       56.32       75.82      2.51 o 
  -4   3   3        3.22       12.99      4.69 o 
  -3   3   3       89.07      105.53      8.40 o 
  -2   3   3      100.83      136.93      5.55 o 
  -1   3   3      474.25      502.33     12.99 o 
   0   3   3       59.73       85.17      1.60 o 
   1   3   3      381.27      416.30      7.07 o 
   2   3   3      118.87      119.14      1.84 o 
   3   3   3      102.24      129.53      9.63 o 
   4   3   3        8.73        8.46      2.32 o 
   5   3   3       34.84       40.21      1.81 o 
  -6   4   3        0.26       -0.12      1.58 o 
  -5   4   3      187.94      169.34      3.38 o 
  -4   4   3      245.67      240.79      7.35 o 
  -3   4   3      138.09      138.38      1.80 o 
  -2   4   3      361.21      391.06     14.12 o 
  -1   4   3      207.06      187.73      5.02 o 
   0   4   3     1000.79      970.97     14.63 o 
   1   4   3        9.46        6.60      1.04 o 
   2   4   3       28.45       28.76      1.06 o 
   3   4   3      354.74      343.43      5.88 o 
   4   4   3        0.00        1.56      1.74 o 
   5   4   3        1.19        8.23      2.70 o 
  -6   5   3        0.13        0.13      1.80 o 
  -5   5   3        3.37        9.39      3.19 o 
  -4   5   3       28.98       42.16      1.24 o 
  -3   5   3      524.85      512.27      6.14 o 
  -2   5   3      594.90      643.17     17.78 o 
  -1   5   3      917.16      925.80     24.10 o 
   0   5   3     1237.42     1314.35     18.97 o 
   1   5   3        0.70        2.29      0.35 o 
   2   5   3       21.05       29.20      2.94 o 
   3   5   3       17.70       33.30      4.05 o 
   4   5   3       21.09       19.83      2.36 o 
   5   5   3       11.96       14.15      1.80 o 
  -6   6   3        5.74        7.88      2.36 o 
  -5   6   3        0.75        1.94      1.64 o 
  -4   6   3       26.80       28.86      1.55 o 
  -3   6   3      203.00      205.80      4.62 o 
  -2   6   3       96.11      104.10      4.79 o 
  -1   6   3      101.51      102.50      2.66 o 
   0   6   3      689.78      716.34      6.53 o 
   1   6   3      588.07      639.43     12.92 o 
   2   6   3     1091.31     1024.88     14.68 o 
   3   6   3       55.64       53.68      1.54 o 
   4   6   3       59.21       56.90      2.71 o 
   5   6   3       14.10       16.05      2.47 o 
  -6   7   3        4.25        6.21      2.36 o 
  -5   7   3       61.53       57.68      2.74 o 
  -4   7   3       29.93       51.75      7.58 o 
  -3   7   3        2.07        2.60      0.50 o 
  -2   7   3     1674.00     1743.19     21.42 o 
  -1   7   3        0.20        0.19      0.35 o 
   0   7   3     1682.39     1730.38     15.18 o 
   1   7   3      205.49      193.13      4.06 o 
   2   7   3        2.55        5.99      0.64 o 
   3   7   3       21.69       28.29      0.90 o 
   4   7   3        4.03        6.32      1.85 o 
   5   7   3        0.98        0.38      1.26 o 
  -6   8   3       28.06       30.09      2.84 o 
  -5   8   3        1.95        5.44      0.98 o 
  -4   8   3      522.62      526.62     13.12 o 
  -3   8   3      560.45      581.88      8.43 o 
  -2   8   3      341.03      362.99     10.02 o 
  -1   8   3      279.19      318.36      4.65 o 
   0   8   3        8.66       18.24      1.25 o 
   1   8   3        3.62        2.46      0.43 o 
   2   8   3       14.18       14.43      0.88 o 
   3   8   3       12.01        8.95      0.79 o 
   4   8   3       70.87       67.03      3.05 o 
  -6   9   3       16.47       22.56      2.69 o 
  -5   9   3       68.97       65.52      5.09 o 
  -4   9   3      177.98      181.42      7.21 o 
  -3   9   3      132.37      135.48      2.97 o 
  -2   9   3      407.33      421.01      1.78 o 
  -1   9   3      209.74      183.95      2.03 o 
   0   9   3      613.50      618.22     14.88 o 
   1   9   3      294.19      314.69      6.04 o 
   2   9   3       23.57       25.61      1.47 o 
   3   9   3      272.50      248.23      4.08 o 
   4   9   3       36.21       34.75      2.65 o 
  -6  10   3        2.32        0.85      4.69 o 
  -5  10   3       15.64       19.59      3.90 o 
  -4  10   3        6.44       16.86      4.40 o 
  -3  10   3      135.25      137.75      1.67 o 
  -2  10   3      427.80      425.52      2.83 o 
  -1  10   3        9.28        7.15      0.71 o 
   0  10   3        3.91        3.17      0.43 o 
   1  10   3        4.03        4.76      0.50 o 
   2  10   3       15.26       10.51      0.67 o 
   3  10   3       87.21       87.88      2.08 o 
   4  10   3        5.82        1.30      1.94 o 
  -5  11   3        1.36        1.66      0.68 o 
  -4  11   3      195.53      182.65      9.36 o 
  -3  11   3      216.79      206.42      1.84 o 
  -2  11   3      243.38      250.98      2.78 o 
  -1  11   3     1063.73     1054.42     15.88 o 
   0  11   3       45.21       51.95      0.98 o 
   1  11   3       18.56       16.73      1.14 o 
   2  11   3       21.26       17.10      1.17 o 
   3  11   3       54.35       49.41      1.99 o 
   4  11   3        4.21        1.04      2.96 o 
  -5  12   3       42.59       37.82      1.64 o 
  -4  12   3      115.50      120.38      3.04 o 
  -3  12   3       53.82       56.75      1.44 o 
  -2  12   3      122.14      135.56      1.27 o 
  -1  12   3       35.84       38.92      0.86 o 
   0  12   3      495.31      506.10     12.01 o 
   1  12   3       50.73       50.57      1.07 o 
   2  12   3       13.75        9.08      0.65 o 
   3  12   3        8.48        5.95      1.07 o 
   4  12   3        0.12       -0.83      1.40 o 
  -5  13   3        8.69        9.58      1.46 o 
  -4  13   3       18.73       20.13      2.08 o 
  -3  13   3      156.07      150.02      2.73 o 
  -2  13   3       29.77       31.26      0.94 o 
  -1  13   3        0.36        0.36      0.51 o 
   0  13   3       13.48       22.54      0.91 o 
   1  13   3       89.00       77.28      1.57 o 
   2  13   3       64.20       53.56      1.11 o 
   3  13   3        9.30        6.56      1.12 o 
   4  13   3        6.21        1.04      2.16 o 
  -5  14   3        1.02       -0.06      1.23 o 
  -4  14   3        9.76        9.83      1.35 o 
  -3  14   3       43.95       41.69      1.89 o 
  -2  14   3        3.45        5.98      0.63 o 
  -1  14   3      677.98      665.50     14.59 o 
   0  14   3      239.58      231.56      4.75 o 
   1  14   3       20.18       22.21      1.07 o 
   2  14   3       18.00       20.00      1.21 o 
   3  14   3       21.46       18.90      3.20 o 
   4  14   3       12.85        2.52      2.92 o 
  -5  15   3        1.64       -0.68      0.89 o 
  -4  15   3        0.12       -0.55      0.80 o 
  -3  15   3       50.41       54.38      1.81 o 
  -2  15   3       18.59       12.42      1.15 o 
  -1  15   3       35.42       45.05      2.38 o 
   0  15   3      177.30      178.40      3.95 o 
   1  15   3      435.38      439.52      7.34 o 
   2  15   3        0.00        0.03      0.63 o 
   3  15   3        6.08        5.19      1.97 o 
   4  15   3       10.82        8.61      3.50 o 
  -5  16   3        0.00       -0.62      1.54 o 
  -4  16   3        9.78        8.49      0.98 o 
  -3  16   3       42.53       41.67      1.27 o 
  -2  16   3      155.84      146.20      1.30 o 
  -1  16   3        0.87        0.75      0.55 o 
   0  16   3      119.20      117.30      3.59 o 
   1  16   3       62.80       70.06      1.74 o 
   2  16   3      161.50      151.93      4.90 o 
   3  16   3       60.49       50.06      6.43 o 
   4  16   3       42.72       45.61      2.27 o 
  -5  17   3        6.28        5.80      2.41 o 
  -4  17   3       31.12       33.73      1.32 o 
  -3  17   3       39.31       43.03      1.31 o 
  -2  17   3        6.59        6.74      0.66 o 
  -1  17   3       94.87       89.52      1.21 o 
   0  17   3      201.99      188.26      5.41 o 
   1  17   3       28.21       31.04      2.57 o 
   2  17   3       10.92       10.96      1.28 o 
   3  17   3       13.96        8.84      3.88 o 
  -4  18   3        1.54        4.59      1.18 o 
  -3  18   3       47.65       54.89      1.65 o 
  -2  18   3        2.00        3.11      0.66 o 
  -1  18   3        0.16       -0.57      1.00 o 
   0  18   3      111.47      104.97      6.35 o 
   1  18   3       39.44       35.34      2.54 o 
   2  18   3        0.81        0.03      0.97 o 
   3  18   3        2.73        0.04      1.81 o 
  -4  19   3       19.37       21.72      1.91 o 
  -3  19   3       71.90       79.69      1.52 o 
  -2  19   3        5.40        3.06      0.69 o 
  -1  19   3        1.30        0.33      0.80 o 
   0  19   3        1.38        1.94      0.86 o 
   1  19   3       90.54       83.63      3.55 o 
   2  19   3        1.82        1.38      0.88 o 
   3  19   3       11.89        2.56      4.60 o 
  -4  20   3       16.39       16.72      1.79 o 
  -3  20   3        0.65        3.26      1.17 o 
  -2  20   3        8.69        8.54      1.25 o 
  -1  20   3       32.88       31.07      1.90 o 
   0  20   3        2.82        3.07      1.13 o 
   1  20   3       76.36       73.80      2.47 o 
   2  20   3       39.30       31.12      4.34 o 
   3  20   3        4.57        3.17      2.00 o 
  -4  21   3        3.03        4.61      1.66 o 
  -3  21   3       20.43       17.80      1.26 o 
  -2  21   3       15.80       15.26      1.48 o 
  -1  21   3       24.59       20.47      1.20 o 
   0  21   3       56.52       55.02      1.51 o 
   1  21   3        0.00        0.24      0.93 o 
   2  21   3        0.04       -0.56      1.19 o 
  -3  22   3       23.35       23.89      2.49 o 
  -2  22   3        6.66        3.58      1.09 o 
  -1  22   3        0.98        1.19      0.91 o 
   0  22   3       35.92       32.95      1.75 o 
   1  22   3        0.56       -0.93      0.93 o 
   2  22   3       14.94       12.76      1.37 o 
  -3  23   3        2.83        2.56      1.99 o 
  -2  23   3        9.51        9.15      1.23 o 
  -1  23   3       63.99       56.83      2.10 o 
   0  23   3        2.38        3.57      0.98 o 
   1  23   3        1.03       -0.82      1.01 o 
   2  23   3       17.35       17.46      6.20 o 
  -3  24   3        0.10       -0.77      1.19 o 
  -2  24   3       13.96       14.56      1.33 o 
  -1  24   3       19.28       18.94      2.31 o 
   0  24   3      158.38      166.24      7.82 o 
   1  24   3        0.00        0.17      1.19 o 
  -2  25   3        0.17        0.29      1.55 o 
  -1  25   3        3.19        3.80      1.07 o 
   0  25   3        7.03        7.62      1.10 o 
   1  25   3        3.89        3.52      1.12 o 
  -1  26   3       14.41       14.93      1.20 o 
   0  26   3        3.95        3.47      1.10 o 
  -6   0   4       57.67       53.75      5.01 o 
  -5   0   4        7.48       19.29      4.58 o 
  -4   0   4      194.92      198.52     11.96 o 
  -2   0   4      141.14      152.56      1.63 o 
  -1   0   4        8.95       10.88      0.86 o 
   0   0   4      524.39      570.15      2.36 o 
   1   0   4     1057.01     1080.02     19.04 o 
   2   0   4      503.97      495.44      3.79 o 
   3   0   4       32.39       43.91      1.60 o 
   4   0   4       43.45       40.36      1.96 o 
  -6   1   4       34.30       38.05      2.90 o 
  -5   1   4       99.66      103.59      4.23 o 
  -4   1   4        5.73       19.40      2.63 o 
  -3   1   4        5.29        5.19      2.44 o 
  -2   1   4      938.56      894.38     15.32 o 
  -1   1   4       14.24        8.95      0.43 o 
   0   1   4     2153.93     2371.03     15.30 o 
   1   1   4       49.86       64.22      4.08 o 
   2   1   4      335.55      334.58      8.92 o 
   3   1   4      180.60      182.46      3.29 o 
   4   1   4       18.42       26.31      2.48 o 
  -6   2   4       27.45       27.50      3.12 o 
  -5   2   4       27.18       42.48      3.58 o 
  -4   2   4      128.85      126.96      3.45 o 
  -3   2   4        5.26        6.22      0.62 o 
  -2   2   4       47.93       46.16      3.48 o 
  -1   2   4      142.61      144.58      3.91 o 
   0   2   4        0.29        5.08      0.55 o 
   1   2   4      246.89      239.05      3.82 o 
   2   2   4      132.85      137.87      9.86 o 
   3   2   4       96.14      107.99      3.58 o 
   4   2   4        4.51        8.32      2.11 o 
  -6   3   4       36.45       29.39      3.53 o 
  -5   3   4       59.38       70.77      6.49 o 
  -4   3   4       13.89       23.37      1.57 o 
  -3   3   4      499.47      515.89     14.24 o 
  -2   3   4      105.21      120.18     12.34 o 
  -1   3   4      716.07      716.61     13.72 o 
   0   3   4        3.80       12.06      1.53 o 
   1   3   4       38.06       35.77      1.49 o 
   2   3   4       92.20       95.20      5.28 o 
   3   3   4        8.99       17.62      2.96 o 
   4   3   4       25.08       25.24      1.71 o 
  -6   4   4        6.63        6.62      3.97 o 
  -5   4   4       47.56       82.65      9.31 o 
  -4   4   4       29.79       33.89      0.77 o 
  -3   4   4      225.70      245.74     11.49 o 
  -2   4   4     1051.37     1054.07     24.41 o 
  -1   4   4      210.52      228.59      7.18 o 
   0   4   4      358.01      351.21      3.90 o 
   1   4   4      203.99      200.88      4.73 o 
   2   4   4      193.72      177.07      6.34 o 
   3   4   4      129.94      122.21      2.89 o 
   4   4   4        0.20        3.07      1.44 o 
  -6   5   4        1.30        2.78      3.56 o 
  -5   5   4      515.62      507.88     13.24 o 
  -4   5   4       16.52       16.53      1.40 o 
  -3   5   4       97.50      105.89      5.57 o 
  -2   5   4      345.58      380.35     11.17 o 
  -1   5   4      124.81      133.90      3.11 o 
   0   5   4      193.16      198.05      1.66 o 
   1   5   4       47.90       52.15      1.06 o 
   2   5   4      468.75      440.47      7.39 o 
   3   5   4       54.60       61.25      2.25 o 
   4   5   4       32.71       33.87      4.41 o 
  -6   6   4        9.85       14.42      2.51 o 
  -5   6   4       60.28       81.81      6.93 o 
  -4   6   4        0.43        0.09      0.46 o 
  -3   6   4        3.16        8.26      2.88 o 
  -2   6   4       11.83       12.52      1.60 o 
  -1   6   4      640.07      640.32     13.36 o 
   0   6   4       19.68       28.99      0.85 o 
   1   6   4      736.38      727.36     14.73 o 
   2   6   4       25.29       38.22      1.52 o 
   3   6   4       33.74       38.33      1.54 o 
   4   6   4       71.53       79.79      5.38 o 
  -6   7   4        8.48       12.06      2.47 o 
  -5   7   4        0.03        0.61      1.73 o 
  -4   7   4       28.24       32.85      1.94 o 
  -3   7   4      274.70      285.60      2.28 o 
  -2   7   4       81.26       80.86      1.62 o 
  -1   7   4        7.17        6.69      0.64 o 
   0   7   4      833.58      794.41     13.30 o 
   1   7   4       25.10       33.02      0.91 o 
   2   7   4      217.71      209.08      4.21 o 
   3   7   4       38.12       39.68      1.30 o 
   4   7   4       84.76       92.03      6.20 o 
  -6   8   4        7.11        9.16      2.47 o 
  -5   8   4       12.49       11.24      1.70 o 
  -4   8   4      163.73      163.55      4.52 o 
  -3   8   4       55.44       57.08      1.78 o 
  -2   8   4      128.14      137.59      2.06 o 
  -1   8   4      193.84      195.33      5.14 o 
   0   8   4       20.80       22.90      0.87 o 
   1   8   4        5.07        5.96      0.72 o 
   2   8   4      115.57      101.60      2.11 o 
   3   8   4      128.16      124.10      3.08 o 
   4   8   4        9.37        7.03      4.27 o 
  -6   9   4        9.29       11.95      2.53 o 
  -5   9   4        0.43        0.46      1.00 o 
  -4   9   4       12.70       13.82      2.97 o 
  -3   9   4       35.83       39.68      0.87 o 
  -2   9   4       72.82       84.94      0.89 o 
  -1   9   4      605.31      613.23     18.53 o 
   0   9   4        6.84        6.04      0.53 o 
   1   9   4        0.01        1.88      0.58 o 
   2   9   4        5.10        6.86      0.62 o 
   3   9   4       31.87       35.25      2.05 o 
   4   9   4        7.91       10.36      1.66 o 
  -6  10   4       16.39       19.66      2.68 o 
  -5  10   4        0.17        0.21      1.15 o 
  -4  10   4        8.25        8.24      2.12 o 
  -3  10   4      351.88      333.99      3.58 o 
  -2  10   4       35.85       31.82      0.89 o 
  -1  10   4        2.04        2.20      0.53 o 
   0  10   4      367.71      391.56      4.43 o 
   1  10   4       14.94       19.02      1.03 o 
   2  10   4       32.37       28.20      1.01 o 
   3  10   4       21.59       23.14      3.03 o 
   4  10   4        4.47        5.60      1.57 o 
  -5  11   4        2.56        3.17      0.66 o 
  -4  11   4        1.34        3.80      1.42 o 
  -3  11   4       75.42       84.56      3.72 o 
  -2  11   4       62.92       65.93      0.98 o 
  -1  11   4       76.28       80.58      1.99 o 
   0  11   4      196.81      185.49      2.18 o 
   1  11   4       12.40       10.95      0.60 o 
   2  11   4       12.35        8.24      0.94 o 
   3  11   4       15.99       11.81      1.87 o 
   4  11   4        5.68        3.89      2.13 o 
  -5  12   4       27.22       29.59      3.04 o 
  -4  12   4      308.50      298.68      5.71 o 
  -3  12   4      234.67      220.85      2.13 o 
  -2  12   4        1.38        5.47      0.58 o 
  -1  12   4      203.71      212.95      4.60 o 
   0  12   4      426.80      413.00      5.46 o 
   1  12   4       89.76       80.53      1.84 o 
   2  12   4      196.96      168.02      4.47 o 
   3  12   4        1.53       -0.76      1.18 o 
   4  12   4        6.89        9.73      1.76 o 
  -5  13   4       18.19       19.99      1.75 o 
  -4  13   4        0.00        0.37      1.30 o 
  -3  13   4      193.00      192.05      3.26 o 
  -2  13   4       90.72       79.03      1.09 o 
  -1  13   4      386.64      374.28     10.43 o 
   0  13   4       20.16       23.04      1.25 o 
   1  13   4        0.40        3.05      0.69 o 
   2  13   4        0.31        1.73      1.09 o 
   3  13   4       23.94       16.90      3.92 o 
   4  13   4       10.64       12.85      2.90 o 
  -5  14   4        6.68       13.26      1.92 o 
  -4  14   4        9.48        9.37      1.32 o 
  -3  14   4      317.74      305.18      7.15 o 
  -2  14   4      109.92      100.79      2.53 o 
  -1  14   4      149.58      148.53      5.33 o 
   0  14   4      251.95      247.25      3.09 o 
   1  14   4      240.24      227.03      6.95 o 
   2  14   4        0.18        0.73      0.82 o 
   3  14   4       33.24       27.33      5.04 o 
  -5  15   4        0.43        0.55      1.30 o 
  -4  15   4        8.13        8.27      0.88 o 
  -3  15   4        0.35        1.77      0.88 o 
  -2  15   4       12.19       12.97      1.34 o 
  -1  15   4       39.59       44.56      1.66 o 
   0  15   4       85.95       84.92      1.48 o 
   1  15   4       35.27       32.53      2.91 o 
   2  15   4        3.93        5.20      1.13 o 
   3  15   4       16.13        6.65      5.58 o 
  -5  16   4       25.54       28.23      2.65 o 
  -4  16   4       12.06        8.37      1.06 o 
  -3  16   4        6.11        7.04      1.09 o 
  -2  16   4       72.60       70.63      1.09 o 
  -1  16   4       20.45       22.83      1.21 o 
   0  16   4       80.57       81.16      1.45 o 
   1  16   4      172.88      165.92      6.01 o 
   2  16   4      159.30      146.35      7.55 o 
   3  16   4       15.11       10.10      2.18 o 
  -5  17   4        3.80        6.64      0.99 o 
  -4  17   4       37.42       32.48      1.52 o 
  -3  17   4        0.28        0.51      0.79 o 
  -2  17   4      125.95      115.02      1.45 o 
  -1  17   4      320.10      328.85     11.48 o 
   0  17   4       34.15       31.35      1.63 o 
   1  17   4       63.25       63.97      6.27 o 
   2  17   4        3.88        5.13      0.93 o 
   3  17   4        0.19        0.53      1.96 o 
  -4  18   4       17.12       16.26      2.47 o 
  -3  18   4       24.05       20.68      1.27 o 
  -2  18   4        1.85        2.99      0.66 o 
  -1  18   4        0.02        0.66      0.81 o 
   0  18   4       39.34       36.84      2.45 o 
   1  18   4       32.55       26.81      4.48 o 
   2  18   4       17.12       14.08      3.59 o 
   3  18   4        6.79        1.83      2.03 o 
  -4  19   4        0.89        1.21      0.95 o 
  -3  19   4        9.97        7.91      0.91 o 
  -2  19   4       44.85       36.51      1.71 o 
  -1  19   4        0.76       -0.79      1.07 o 
   0  19   4       11.90       10.97      0.99 o 
   1  19   4       12.56       12.66      1.13 o 
   2  19   4        5.08        3.84      1.40 o 
  -4  20   4        7.38        7.51      1.21 o 
  -3  20   4        4.42        4.26      0.89 o 
  -2  20   4        4.86        4.59      1.08 o 
  -1  20   4        2.40        1.31      1.00 o 
   0  20   4        3.99        2.64      1.24 o 
   1  20   4       16.27       16.35      2.32 o 
   2  20   4        0.18       -0.68      0.96 o 
  -4  21   4        1.41        4.22      1.67 o 
  -3  21   4       30.19       29.23      1.72 o 
  -2  21   4       18.95       14.56      1.52 o 
  -1  21   4       84.75       88.91      1.73 o 
   0  21   4        0.59       -0.55      0.94 o 
   1  21   4        0.00       -0.31      0.92 o 
   2  21   4        2.15        1.14      1.64 o 
  -3  22   4       14.67       18.25      4.10 o 
  -2  22   4        0.13       -0.12      1.07 o 
  -1  22   4        0.29       -0.25      0.93 o 
   0  22   4        3.55        2.16      0.97 o 
   1  22   4        1.74        0.30      1.15 o 
   2  22   4        0.08        1.37      2.13 o 
  -3  23   4        0.11        1.22      1.42 o 
  -2  23   4       15.31       16.01      2.80 o 
  -1  23   4        0.30       -0.70      1.22 o 
   0  23   4       31.14       28.72      2.74 o 
   1  23   4        5.91        4.40      1.75 o 
  -2  24   4        6.87        6.91      1.29 o 
  -1  24   4       16.49       16.44      2.27 o 
   0  24   4        0.04       -0.85      1.02 o 
   1  24   4        1.31        0.26      1.07 o 
  -2  25   4        6.43        9.06      1.34 o 
  -1  25   4       21.95       19.40      4.47 o 
   0  25   4        0.26       -0.74      1.74 o 
  -6   1   5      194.47      188.70      4.66 o 
  -5   1   5        5.59        9.34      0.86 o 
  -3   1   5      304.61      308.87      3.41 o 
  -2   1   5        0.66        1.96      0.92 o 
  -1   1   5      428.70      442.64      5.61 o 
   0   1   5      217.12      236.39      2.89 o 
   1   1   5       10.25       10.68      0.79 o 
   2   1   5      376.00      422.16      6.99 o 
   3   1   5       17.70       20.45      1.45 o 
   4   1   5        0.09        4.81      1.23 o 
  -6   2   5       76.95       87.41      3.29 o 
  -5   2   5       95.23      100.09      4.68 o 
  -4   2   5      307.09      308.67      9.40 o 
  -3   2   5       60.95       64.52      4.37 o 
  -2   2   5      100.24      110.31      4.01 o 
  -1   2   5      230.06      240.26      4.16 o 
   0   2   5        0.31        0.49      0.62 o 
   1   2   5       60.45       54.40      1.29 o 
   2   2   5      853.02      873.30     19.04 o 
   3   2   5        3.54        3.31      0.77 o 
   4   2   5       41.30       50.43      2.64 o 
  -6   3   5       10.29       18.41      6.85 o 
  -5   3   5       52.29       60.24      3.06 o 
  -4   3   5       57.01       73.18      3.39 o 
  -3   3   5        1.12        3.36      0.60 o 
  -2   3   5      287.51      284.63      3.73 o 
  -1   3   5      118.61      109.82      3.73 o 
   0   3   5      107.20      111.72      3.72 o 
   1   3   5       69.16       72.42      2.10 o 
   2   3   5       67.16      101.59     11.17 o 
   3   3   5        4.41        3.66      1.05 o 
   4   3   5       77.91       91.69      1.94 o 
  -6   4   5        0.00        2.25      4.60 o 
  -5   4   5       18.45       24.77      3.49 o 
  -4   4   5       56.99       63.43      2.65 o 
  -3   4   5       84.59       76.02      2.32 o 
  -2   4   5      173.82      174.48      3.19 o 
  -1   4   5      381.09      378.04      5.22 o 
   0   4   5       29.74       25.11      0.99 o 
   1   4   5      248.91      225.38      5.82 o 
   2   4   5       13.51       18.62      2.69 o 
   3   4   5        3.88        4.74      0.71 o 
   4   4   5        7.54       28.64      4.16 o 
  -6   5   5       23.21       25.65      3.01 o 
  -5   5   5        2.93        3.30      1.83 o 
  -4   5   5       39.59       44.60      2.01 o 
  -3   5   5       45.10       47.68      3.03 o 
  -2   5   5       74.27       75.75      1.61 o 
  -1   5   5      425.22      411.57      5.70 o 
   0   5   5        0.01        2.90      0.85 o 
   1   5   5        0.69        1.10      0.75 o 
   2   5   5      212.91      208.48      5.51 o 
   3   5   5       22.25       22.96      1.06 o 
   4   5   5       75.17       77.75      2.44 o 
  -6   6   5        1.98        5.22      2.40 o 
  -5   6   5       27.64       24.79      2.49 o 
  -4   6   5      122.25      119.78      1.67 o 
  -3   6   5        8.16        7.89      0.55 o 
  -2   6   5       16.67       11.26      0.59 o 
  -1   6   5      225.78      215.16      7.81 o 
   0   6   5      782.24      804.29     14.16 o 
   1   6   5      189.65      185.62      1.78 o 
   2   6   5       36.83       34.53      1.19 o 
   3   6   5       16.77       15.40      2.21 o 
   4   6   5        0.01        3.57      1.64 o 
  -6   7   5        0.11        1.04      2.31 o 
  -5   7   5        0.99        1.67      0.89 o 
  -4   7   5        0.07        1.92      1.21 o 
  -3   7   5       75.36       64.80      1.94 o 
  -2   7   5       93.20       84.64      2.19 o 
  -1   7   5      148.77      137.13      4.16 o 
   0   7   5        3.56        3.88      0.60 o 
   1   7   5      120.77      117.59      2.40 o 
   2   7   5        6.84       12.73      1.58 o 
   3   7   5       32.88       36.27      1.79 o 
   4   7   5        7.39        9.89      2.40 o 
  -6   8   5        1.25        1.70      2.38 o 
  -5   8   5       10.47       10.90      0.92 o 
  -4   8   5        0.01       -0.50      0.51 o 
  -3   8   5        1.37        1.65      0.64 o 
  -2   8   5        1.83        1.39      0.64 o 
  -1   8   5       77.52       71.99      2.98 o 
   0   8   5        1.27        0.92      0.49 o 
   1   8   5      182.91      172.12      5.04 o 
   2   8   5       64.18       61.34      1.66 o 
   3   8   5        0.16        7.15      1.09 o 
   4   8   5        7.44        9.91      2.88 o 
  -6   9   5       21.08       20.12      2.71 o 
  -5   9   5        0.05        0.05      1.09 o 
  -4   9   5       45.58       44.77      2.20 o 
  -3   9   5      209.85      179.87      1.91 o 
  -2   9   5       67.35       78.49      1.17 o 
  -1   9   5      294.88      281.64      5.66 o 
   0   9   5        0.03       -0.56      0.58 o 
   1   9   5      459.85      474.48      4.29 o 
   2   9   5       19.26       15.97      1.13 o 
   3   9   5      190.93      209.49      5.04 o 
   4   9   5       58.21       63.49      2.48 o 
  -5  10   5        0.93        0.20      1.47 o 
  -4  10   5       39.64       48.04      1.94 o 
  -3  10   5        4.61        3.91      0.69 o 
  -2  10   5        3.52        4.15      0.67 o 
  -1  10   5      502.52      467.51      9.58 o 
   0  10   5       11.50       11.30      1.08 o 
   1  10   5       12.57        9.06      0.85 o 
   2  10   5       38.46       31.34      1.80 o 
   3  10   5      106.21      124.77      6.45 o 
  -5  11   5        1.45        0.91      1.41 o 
  -4  11   5      288.95      285.29      5.24 o 
  -3  11   5        1.19        0.28      0.67 o 
  -2  11   5        0.03        0.34      0.65 o 
  -1  11   5      226.00      205.58      7.05 o 
   0  11   5        0.18        0.50      0.59 o 
   1  11   5       16.35       14.07      1.01 o 
   2  11   5        0.42        1.62      0.83 o 
   3  11   5        0.00        2.56      1.10 o 
  -5  12   5        0.37       -0.18      1.02 o 
  -4  12   5        2.75        3.17      1.26 o 
  -3  12   5      114.75      111.63      1.41 o 
  -2  12   5       98.54      100.36      1.74 o 
  -1  12   5      112.03      111.17      3.44 o 
   0  12   5      147.16      142.54      3.18 o 
   1  12   5        3.91        3.76      0.82 o 
   2  12   5       61.26       58.11      1.54 o 
   3  12   5        0.01       -1.76      1.91 o 
  -5  13   5        0.38        0.74      1.20 o 
  -4  13   5       73.90       66.49      1.61 o 
  -3  13   5       10.23        5.91      0.76 o 
  -2  13   5      111.32      111.81      1.97 o 
  -1  13   5      350.19      342.24      9.18 o 
   0  13   5      191.57      189.52      2.43 o 
   1  13   5      273.17      255.54      6.48 o 
   2  13   5        3.34        2.00      1.18 o 
   3  13   5       23.06       17.48      2.35 o 
  -5  14   5        2.05        2.33      0.96 o 
  -4  14   5        0.22        2.96      1.48 o 
  -3  14   5        2.15        1.59      0.74 o 
  -2  14   5      146.86      144.24      2.32 o 
  -1  14   5       63.73       64.53      1.34 o 
   0  14   5       57.47       60.20      1.38 o 
   1  14   5       61.98       63.25      1.80 o 
   2  14   5        9.10       10.93      3.15 o 
   3  14   5        1.14        1.72      2.02 o 
  -5  15   5        2.50        5.59      1.23 o 
  -4  15   5      197.07      172.83      3.32 o 
  -3  15   5       11.24       14.67      1.21 o 
  -2  15   5        0.00       -0.39      0.71 o 
  -1  15   5       35.55       37.22      1.24 o 
   0  15   5       43.61       52.34      1.39 o 
   1  15   5       38.76       34.91      1.40 o 
   2  15   5       37.46       33.83      5.50 o 
   3  15   5       61.44       45.73     28.54 o 
  -5  16   5       35.76       34.48      1.91 o 
  -4  16   5        1.80        5.03      0.87 o 
  -3  16   5        0.01       -0.45      0.77 o 
  -2  16   5        6.37        5.51      1.12 o 
  -1  16   5      146.00      153.15      3.01 o 
   0  16   5      231.26      234.79      5.78 o 
   1  16   5       18.72       18.30      2.02 o 
   2  16   5       66.12       60.43      9.62 o 
   3  16   5        2.35        0.20      2.05 o 
  -4  17   5       14.88       12.49      1.07 o 
  -3  17   5        2.11        2.41      0.82 o 
  -2  17   5       45.09       34.99      1.28 o 
  -1  17   5       92.83       92.03      3.29 o 
   0  17   5        8.23        9.61      0.96 o 
   1  17   5       49.19       50.08      1.53 o 
   2  17   5       15.96       16.39      3.37 o 
  -4  18   5       25.75       25.33      1.65 o 
  -3  18   5        0.32       -0.43      0.81 o 
  -2  18   5        2.95        3.05      1.04 o 
  -1  18   5        6.31        7.42      0.91 o 
   0  18   5       13.61       16.46      1.79 o 
   1  18   5        4.12        3.55      0.94 o 
   2  18   5        4.24        1.60      1.38 o 
  -4  19   5        0.14        1.31      0.95 o 
  -3  19   5        1.22        1.56      1.04 o 
  -2  19   5        0.01       -0.67      1.02 o 
  -1  19   5        4.61        4.16      0.91 o 
   0  19   5       27.07       27.07      1.61 o 
   1  19   5        0.31        1.29      0.94 o 
   2  19   5        0.06        0.93      1.01 o 
  -4  20   5        7.97        8.10      1.63 o 
  -3  20   5        5.40        3.77      2.08 o 
  -2  20   5       24.34       26.24      3.56 o 
  -1  20   5        0.16       -1.07      1.20 o 
   0  20   5        2.54        1.56      0.92 o 
   1  20   5       49.08       48.26      2.37 o 
   2  20   5       30.67       37.26      1.98 o 
  -3  21   5        0.02       -1.06      1.10 o 
  -2  21   5        5.05        2.59      2.01 o 
  -1  21   5        9.07        7.60      1.16 o 
   0  21   5        2.76        1.17      1.48 o 
   1  21   5        5.31        5.06      1.12 o 
  -3  22   5        6.26       12.40      3.55 o 
  -2  22   5        1.50        0.95      1.16 o 
  -1  22   5        6.39        6.31      1.19 o 
   0  22   5       10.42        8.94      1.44 o 
   1  22   5        4.77        3.61      1.69 o 
  -2  23   5       27.86       28.42      2.20 o 
  -1  23   5       60.16       66.41      2.22 o 
   0  23   5        6.59        7.01      1.72 o 
  -1  24   5        0.14        1.57      1.28 o 
  -6   0   6       12.50       12.15      1.61 o 
  -5   0   6       32.90       45.00      2.58 o 
  -4   0   6       16.02       14.57      1.34 o 
  -3   0   6        0.01       -0.99      0.99 o 
  -2   0   6      328.91      340.94     14.22 o 
  -1   0   6      415.48      423.74     13.34 o 
   0   0   6       29.10       22.28      1.98 o 
   1   0   6        5.90        3.17      1.01 o 
   2   0   6       65.04       71.10      2.20 o 
   3   0   6        2.30        1.69      1.39 o 
  -6   1   6       29.02       20.68      2.42 o 
  -5   1   6       61.41       71.80      1.94 o 
  -4   1   6        9.11        8.89      0.64 o 
  -3   1   6       14.25       13.83      0.96 o 
  -2   1   6        0.17       22.74     11.18 o 
  -1   1   6      110.28      103.61      5.34 o 
   0   1   6      310.02      304.28      4.23 o 
   1   1   6       50.05       50.71      1.81 o 
   2   1   6       71.02       74.38      1.34 o 
   3   1   6       10.35        8.97      0.74 o 
  -6   2   6        0.92        1.53      1.04 o 
  -5   2   6        0.25        4.63      0.90 o 
  -4   2   6       12.72       14.10      1.04 o 
  -3   2   6        0.21       -0.57      1.58 o 
  -2   2   6      290.09      283.03      7.97 o 
  -1   2   6        5.41        4.00      0.95 o 
   0   2   6        0.30       -0.21      0.68 o 
   1   2   6      218.22      203.58      5.80 o 
   2   2   6       13.26       18.70      2.34 o 
   3   2   6       17.48       17.41      0.82 o 
  -6   3   6       14.15        9.66      1.65 o 
  -5   3   6        6.31        5.04      1.21 o 
  -4   3   6        0.04        0.24      1.14 o 
  -3   3   6       93.93       80.55      1.32 o 
  -2   3   6        7.63       12.77      4.66 o 
  -1   3   6       59.12       68.53      3.80 o 
   0   3   6       49.80       45.05      1.29 o 
   1   3   6       24.32       27.27      1.26 o 
   2   3   6       10.64       12.13      0.90 o 
   3   3   6        0.47        0.09      1.31 o 
  -5   4   6        2.98        4.28      0.72 o 
  -4   4   6       28.25       26.78      2.13 o 
  -3   4   6        7.98        7.27      0.63 o 
  -2   4   6       13.42       27.62      3.81 o 
  -1   4   6      409.20      415.96     10.83 o 
   0   4   6      225.29      223.32      6.11 o 
   1   4   6       17.42       24.77      2.50 o 
   2   4   6        5.23        4.86      0.84 o 
   3   4   6       29.40       34.53      2.82 o 
  -6   5   6        0.05       -1.41      2.36 o 
  -5   5   6       31.20       28.43      1.45 o 
  -4   5   6       13.05       18.46      0.93 o 
  -3   5   6       47.02       49.37      2.42 o 
  -2   5   6      415.46      408.96      3.94 o 
  -1   5   6      128.95      121.12      2.40 o 
   0   5   6       12.29       18.55      2.86 o 
   1   5   6      432.10      447.00      8.97 o 
   2   5   6        1.04       -0.26      0.73 o 
   3   5   6       13.80       21.09      1.60 o 
  -6   6   6        0.93        2.24      2.47 o 
  -5   6   6       51.81       46.69      1.39 o 
  -4   6   6      134.74      135.42      2.90 o 
  -3   6   6        9.05       10.72      2.54 o 
  -2   6   6       19.09       23.22      1.08 o 
  -1   6   6       80.88       72.99      2.82 o 
   0   6   6       28.77       36.99      4.93 o 
   1   6   6      422.79      402.54      8.05 o 
   2   6   6        1.02        1.26      0.71 o 
   3   6   6        2.39        2.74      1.17 o 
  -6   7   6        0.90       -1.10      2.40 o 
  -5   7   6        0.27        0.65      1.22 o 
  -4   7   6       11.58       11.68      1.54 o 
  -3   7   6      128.27      118.68      1.52 o 
  -2   7   6        8.44        7.93      0.70 o 
  -1   7   6       97.07       94.48      4.12 o 
   0   7   6      382.00      376.99      8.63 o 
   2   7   6        1.14        0.09      0.85 o 
   3   7   6        0.44        6.28      1.24 o 
  -5   8   6        0.02       -0.03      1.05 o 
  -4   8   6       31.84       31.08      1.01 o 
  -3   8   6       44.89       42.55      3.04 o 
  -2   8   6       14.95       16.05      1.64 o 
  -1   8   6      279.52      266.26      7.20 o 
   0   8   6      345.93      342.67      5.13 o 
   1   8   6      287.31      268.91      5.47 o 
   2   8   6        5.83        3.80      0.85 o 
   3   8   6      237.75      250.05      4.40 o 
  -5   9   6       20.14       22.22      1.88 o 
  -4   9   6       16.61       12.74      0.81 o 
  -3   9   6        1.26        1.43      0.59 o 
  -2   9   6       67.88       53.89      5.20 o 
  -1   9   6      292.95      269.62      9.24 o 
   0   9   6       13.15       10.94      1.59 o 
   1   9   6      131.46      136.65      2.04 o 
   2   9   6       12.82       10.96      0.94 o 
   3   9   6       17.71       36.23      3.21 o 
  -5  10   6        1.90        2.60      1.18 o 
  -4  10   6        9.99        6.66      0.77 o 
  -3  10   6       85.16       75.77      1.48 o 
  -2  10   6      192.48      171.68      2.10 o 
  -1  10   6      506.55      499.81      9.39 o 
   0  10   6       33.42       26.93      2.09 o 
   1  10   6        3.27        0.11      0.83 o 
   2  10   6       11.69        8.99      0.92 o 
   3  10   6       16.30       14.86      2.47 o 
  -5  11   6       30.11       26.83      1.37 o 
  -4  11   6        5.81        7.92      0.81 o 
  -3  11   6       11.29        6.03      0.88 o 
  -2  11   6        4.86        4.44      0.71 o 
  -1  11   6       13.51       11.00      1.25 o 
   0  11   6      167.08      162.60      2.54 o 
   1  11   6        1.21        0.34      0.84 o 
   2  11   6        1.32        2.02      0.89 o 
   3  11   6        1.36       -1.67      2.09 o 
  -5  12   6        2.31        1.20      0.99 o 
  -4  12   6        5.02        3.17      0.79 o 
  -3  12   6       16.86       15.50      2.28 o 
  -2  12   6        2.43        0.47      0.70 o 
  -1  12   6       52.19       52.76      1.31 o 
   0  12   6      216.08      225.97      3.68 o 
   1  12   6       24.55       20.71      1.25 o 
   2  12   6       20.57       21.87      2.20 o 
   3  12   6        2.70        3.32      2.16 o 
  -5  13   6        9.51       11.22      3.39 o 
  -4  13   6        1.61       -0.59      0.78 o 
  -3  13   6       65.93       64.47      1.99 o 
  -2  13   6       49.48       45.27      1.88 o 
  -1  13   6       15.10       15.27      1.04 o 
   0  13   6       43.09       45.81      1.68 o 
   1  13   6        8.63        8.27      0.96 o 
   2  13   6       88.63       93.08      3.08 o 
  -5  14   6       10.38        7.58      1.41 o 
  -4  14   6       11.24       12.46      1.00 o 
  -3  14   6       42.15       41.25      1.69 o 
  -2  14   6       37.99       36.08      1.23 o 
  -1  14   6       15.67       16.10      1.10 o 
   0  14   6        0.01       -0.47      0.86 o 
   1  14   6       25.31       26.38      2.14 o 
   2  14   6        2.14        7.89      1.03 o 
  -5  15   6       18.92       17.61      1.97 o 
  -4  15   6       39.70       37.46      1.36 o 
  -3  15   6        0.25        0.46      0.94 o 
  -2  15   6        0.01        0.13      0.93 o 
  -1  15   6       13.59       14.12      0.95 o 
   0  15   6      111.41      112.36      3.72 o 
   1  15   6        8.04        7.06      1.00 o 
   2  15   6      129.88      132.56      5.27 o 
  -4  16   6       40.88       47.16      2.21 o 
  -3  16   6       11.54        8.54      1.06 o 
  -2  16   6       40.48       43.01      1.63 o 
  -1  16   6      105.59      104.86      3.08 o 
   0  16   6        8.92       21.44      1.96 o 
   1  16   6        1.32        0.60      1.16 o 
   2  16   6        0.45        2.18      1.02 o 
  -4  17   6        1.04        1.07      0.91 o 
  -3  17   6        2.19        1.31      1.25 o 
  -2  17   6      100.97       96.99      7.75 o 
  -1  17   6        0.87        0.23      0.87 o 
   0  17   6      178.44      179.88      4.73 o 
   1  17   6       25.97       27.24      3.15 o 
   2  17   6        0.48        0.78      1.03 o 
  -4  18   6        6.25        9.80      2.31 o 
  -3  18   6        4.59        2.90      1.08 o 
  -2  18   6        0.39        2.48      1.04 o 
  -1  18   6        0.48       -0.16      0.88 o 
   0  18   6        7.79        8.42      1.03 o 
   1  18   6        0.11        0.02      1.03 o 
  -4  19   6        8.60        7.88      1.19 o 
  -3  19   6        0.85       -0.50      1.08 o 
  -2  19   6       72.05       78.04      7.69 o 
  -1  19   6        3.27        3.88      1.12 o 
   0  19   6        0.94       -0.93      0.95 o 
   1  19   6       10.90       11.13      1.13 o 
  -3  20   6        5.40        8.70      1.47 o 
  -2  20   6        7.34        8.55      1.22 o 
  -1  20   6        3.42        0.69      0.99 o 
   0  20   6       36.31       31.76      2.32 o 
   1  20   6       76.54       87.70      2.59 o 
  -3  21   6       24.96       25.72      1.79 o 
  -2  21   6        0.22       -0.30      1.15 o 
  -1  21   6        1.95        0.23      1.18 o 
   0  21   6        2.62        4.13      1.46 o 
  -2  22   6        0.05       -0.43      1.17 o 
  -1  22   6        4.21        2.90      1.27 o 
   0  22   6        2.69        1.66      2.37 o 
  -6   1   7        1.86        0.66      1.47 o 
  -5   1   7        6.44        7.60      0.99 o 
  -4   1   7      105.43      101.28      1.41 o 
  -3   1   7      233.95      217.66      1.88 o 
  -2   1   7        2.14       -0.74      0.74 o 
  -1   1   7      122.44      124.56      4.50 o 
   0   1   7        0.04        4.40      0.74 o 
   1   1   7        0.40       -0.73      0.73 o 
   2   1   7        4.26        2.71      0.80 o 
   3   1   7       43.53       42.88      1.63 o 
  -5   2   7        0.78        3.18      1.14 o 
  -4   2   7        9.84       12.16      0.95 o 
  -3   2   7       70.15       70.90      3.79 o 
  -2   2   7       61.52       48.36      1.44 o 
  -1   2   7      234.63      227.17      6.13 o 
   0   2   7      385.55      353.67      8.37 o 
   1   2   7        3.33        1.87      0.75 o 
   2   2   7       13.15       11.14      0.88 o 
   3   2   7        9.40       14.01      1.25 o 
  -5   3   7       32.36       38.67      1.34 o 
  -4   3   7       16.39       15.63      1.15 o 
  -3   3   7       10.97        8.12      1.15 o 
  -2   3   7        0.95        2.04      1.88 o 
  -1   3   7       98.16       92.17      3.48 o 
   0   3   7       92.30       81.24      2.59 o 
   1   3   7       59.20       53.89      1.63 o 
   2   3   7        9.05        9.30      0.87 o 
   3   3   7       37.50       43.85      1.94 o 
  -5   4   7        3.60        4.07      0.60 o 
  -4   4   7       23.92       21.65      1.20 o 
  -3   4   7       17.55       16.72      2.07 o 
  -2   4   7      536.86      533.20      7.83 o 
  -1   4   7       24.15       19.49      1.20 o 
   0   4   7       66.19       57.77      3.43 o 
   1   4   7       14.17       13.15      0.95 o 
   2   4   7        8.44       11.39      0.97 o 
   3   4   7        1.18        2.65      1.63 o 
  -5   5   7        7.71        8.26      0.82 o 
  -4   5   7        2.16        1.58      0.74 o 
  -3   5   7       15.90       16.53      1.25 o 
  -2   5   7      423.34      462.59      6.44 o 
  -1   5   7        5.21        6.42      0.69 o 
   0   5   7       41.68       48.85      2.64 o 
   1   5   7       84.96       75.21      1.55 o 
   2   5   7       99.99      107.82      3.54 o 
   3   5   7        0.62       -1.37      2.38 o 
  -5   6   7       73.77       72.46      1.35 o 
  -4   6   7       47.40       52.59      2.90 o 
  -3   6   7       68.70       72.46      3.62 o 
  -2   6   7      774.02      787.16     14.09 o 
  -1   6   7       17.56       13.65      3.04 o 
   0   6   7      204.43      203.62      4.86 o 
   1   6   7        2.75        4.08      0.87 o 
   2   6   7        5.57        7.25      0.93 o 
  -5   7   7        0.50        1.82      1.28 o 
  -4   7   7      119.74      106.52      1.59 o 
  -3   7   7      144.96      136.69      2.22 o 
  -2   7   7      120.98      134.26      6.80 o 
  -1   7   7       58.05       45.23      5.38 o 
   0   7   7       95.56       84.16      1.54 o 
   1   7   7        0.02        0.56      0.83 o 
   2   7   7        9.86        8.87      0.97 o 
  -5   8   7        5.14        4.79      1.02 o 
  -4   8   7       24.78       25.96      1.28 o 
  -3   8   7        5.43        4.57      1.11 o 
  -2   8   7       91.56       80.34      1.88 o 
  -1   8   7       97.68       88.51      8.04 o 
   0   8   7        0.02       -0.82      0.82 o 
   1   8   7       54.37       51.40      1.51 o 
   2   8   7       23.49       20.01      1.31 o 
  -5   9   7       30.35       26.14      3.45 o 
  -4   9   7        0.00        0.61      0.81 o 
  -3   9   7       95.55       82.79      2.12 o 
  -2   9   7       59.62       58.91      1.24 o 
  -1   9   7        0.89        0.21      0.76 o 
   0   9   7      170.97      155.56      2.21 o 
   1   9   7       76.99       71.45      1.58 o 
   2   9   7        1.88        0.81      0.92 o 
  -5  10   7        4.91        3.61      0.88 o 
  -4  10   7        6.91        8.10      1.28 o 
  -3  10   7       17.15       17.59      3.40 o 
  -2  10   7        0.97       -0.57      0.71 o 
  -1  10   7        4.59        4.32      0.82 o 
   0  10   7       21.29       34.40      1.44 o 
   1  10   7        0.43        0.32      1.09 o 
   2  10   7        6.36        6.01      1.35 o 
  -5  11   7        2.80        1.71      1.55 o 
  -4  11   7        2.59        2.10      0.88 o 
  -3  11   7       40.44       37.98      1.46 o 
  -2  11   7       17.19       15.36      1.25 o 
  -1  11   7      114.38      109.22      1.59 o 
   0  11   7      224.94      226.71      5.34 o 
   1  11   7        0.19       -1.07      1.07 o 
   2  11   7       15.83       17.62      1.41 o 
  -5  12   7        2.48        0.58      0.93 o 
  -4  12   7        0.45        0.00      0.89 o 
  -3  12   7        3.33        1.52      0.92 o 
  -2  12   7        2.34        2.73      0.97 o 
  -1  12   7        0.15        4.72      0.86 o 
   0  12   7        0.46        0.67      0.88 o 
   1  12   7       51.73       49.13      2.57 o 
   2  12   7       32.39       41.66      2.71 o 
  -5  13   7        5.64        6.93      1.03 o 
  -4  13   7       17.73       16.32      1.11 o 
  -3  13   7        2.82        5.73      0.99 o 
  -2  13   7       18.97       16.35      1.29 o 
  -1  13   7      241.33      235.91      5.71 o 
   0  13   7        3.05        0.05      1.11 o 
   1  13   7        2.82        1.38      1.49 o 
   2  13   7        9.22       10.90      1.56 o 
  -4  14   7        7.84        6.25      1.05 o 
  -3  14   7       82.74       78.51      3.40 o 
  -2  14   7        2.63        3.89      1.01 o 
  -1  14   7        6.84        6.27      0.92 o 
   0  14   7        0.19        0.39      0.93 o 
   1  14   7        1.77        1.38      0.97 o 
  -4  15   7        0.66       -0.27      1.00 o 
  -3  15   7        0.31        1.16      0.98 o 
  -2  15   7        0.72       -0.41      0.99 o 
  -1  15   7       37.66       33.81      1.68 o 
   0  15   7       43.12       46.57      2.66 o 
   1  15   7        0.00       -0.43      1.19 o 
  -4  16   7        4.30        5.54      1.17 o 
  -3  16   7        0.47        0.55      1.01 o 
  -2  16   7        3.44        1.85      1.04 o 
  -1  16   7       15.63       12.29      1.17 o 
   0  16   7       80.09       84.19      3.70 o 
   1  16   7       11.75       11.99      2.03 o 
  -4  17   7        0.47       -0.60      1.08 o 
  -3  17   7        0.84        1.78      1.07 o 
  -2  17   7       20.24       23.04      1.91 o 
  -1  17   7        4.42        6.09      0.99 o 
   0  17   7        1.21        0.92      1.67 o 
   1  17   7        3.76        8.61      1.11 o 
  -3  18   7        1.33        1.12      1.10 o 
  -2  18   7        0.30       -0.21      1.12 o 
  -1  18   7       62.18       65.10      6.44 o 
   0  18   7       25.25       24.56      2.70 o 
  -3  19   7        0.43        0.57      1.15 o 
  -2  19   7        1.00        2.07      1.17 o 
  -1  19   7       18.89       21.41      1.75 o 
   0  19   7        0.07        0.60      1.29 o 
  -2  20   7        2.15        1.80      1.21 o 
  -1  20   7        3.88        5.75      1.27 o 
  -5   0   8        0.16        2.07      1.10 o 
  -4   0   8       98.72       90.81      2.22 o 
  -3   0   8      797.41      765.46      4.78 o 
  -2   0   8       30.27       23.26      1.23 o 
  -1   0   8       70.73       77.52      5.40 o 
   0   0   8       11.56        6.82      1.16 o 
   1   0   8       61.95       65.56      2.02 o 
   2   0   8      178.96      217.29      2.90 o 
  -5   1   8        2.26        5.01      0.80 o 
  -4   1   8       54.33       50.41      2.08 o 
  -3   1   8       49.52      107.62     12.93 o 
  -2   1   8        0.02       -0.89      0.89 o 
  -1   1   8      188.12      192.91      4.86 o 
   0   1   8       26.13       28.21      1.21 o 
   1   1   8       25.85       34.62      1.31 o 
   2   1   8       28.01       62.50      4.64 o 
  -5   2   8       41.73       46.05      1.35 o 
  -4   2   8        4.09        4.90      0.87 o 
  -3   2   8      223.40      238.50      9.00 o 
  -2   2   8       21.37       16.14      1.01 o 
  -1   2   8      212.98      223.04      8.85 o 
   0   2   8       74.25       72.89      1.45 o 
   1   2   8       54.87       56.45      1.38 o 
   2   2   8        9.48       22.59      1.95 o 
  -5   3   8       25.00       33.67      1.32 o 
  -4   3   8        6.93        8.32      1.15 o 
  -3   3   8       34.27       38.98      2.50 o 
  -2   3   8        6.19        3.85      0.78 o 
  -1   3   8       35.43       44.47      3.15 o 
   0   3   8       14.48       13.39      0.87 o 
   1   3   8        7.45       10.27      0.88 o 
   2   3   8        2.95       14.67      1.70 o 
  -5   4   8       56.44       58.56      1.44 o 
  -4   4   8       86.55       87.59      4.06 o 
  -3   4   8       73.36       67.97      6.33 o 
  -2   4   8        0.16        2.26      0.98 o 
  -1   4   8       26.96       31.05      2.06 o 
   0   4   8        4.31        2.29      0.78 o 
   1   4   8       13.60       12.45      0.92 o 
   2   4   8       33.81       40.68      1.99 o 
  -5   5   8       11.61       19.18      1.32 o 
  -4   5   8      114.07      119.75      1.75 o 
  -3   5   8       66.37       64.40      1.61 o 
  -2   5   8      122.27      117.27      2.56 o 
  -1   5   8      167.04      161.84      4.19 o 
   0   5   8       30.52       22.55      1.13 o 
   1   5   8        2.11        0.99      0.83 o 
   2   5   8       32.82       30.77      1.86 o 
  -5   6   8        6.10        7.76      0.90 o 
  -4   6   8        9.58       12.94      3.09 o 
  -3   6   8       10.37        8.10      0.98 o 
  -2   6   8        4.15        7.51      0.99 o 
  -1   6   8       14.72       14.41      0.83 o 
   0   6   8       30.22       27.55      1.34 o 
   1   6   8        0.47       -0.86      1.13 o 
   2   6   8        2.05        0.14      0.99 o 
  -5   7   8       27.68       31.07      1.96 o 
  -4   7   8       24.31       25.78      2.88 o 
  -3   7   8       12.91        9.79      1.01 o 
  -2   7   8       82.89       73.38      1.68 o 
  -1   7   8        0.01       -0.84      0.84 o 
   0   7   8        0.43       -0.86      1.17 o 
   1   7   8       12.56       12.15      1.40 o 
   2   7   8        0.09       -1.00      1.50 o 
  -5   8   8        3.49        3.07      0.90 o 
  -4   8   8        7.05        9.08      0.96 o 
  -3   8   8        0.32        0.14      0.90 o 
  -2   8   8       21.21       22.99      1.47 o 
  -1   8   8       24.53       16.03      1.14 o 
   0   8   8        0.03       -0.81      1.31 o 
   1   8   8        3.38        3.46      1.54 o 
  -5   9   8       12.37       14.61      1.81 o 
  -4   9   8       11.01       10.28      1.00 o 
  -3   9   8        6.25        4.37      0.95 o 
  -2   9   8       32.31       32.02      1.56 o 
  -1   9   8       17.35       20.28      1.34 o 
   0   9   8       30.71       26.10      1.30 o 
   1   9   8        2.25       -1.23      1.42 o 
  -5  10   8        3.71        4.11      1.10 o 
  -4  10   8        9.56        9.78      1.03 o 
  -3  10   8       26.42       25.89      1.44 o 
  -2  10   8       18.02       16.19      1.61 o 
  -1  10   8       91.84       88.89      1.60 o 
   0  10   8       11.73       12.65      1.04 o 
   1  10   8        2.78        1.93      1.45 o 
  -4  11   8       19.95       18.79      2.03 o 
  -3  11   8        6.29        4.24      0.99 o 
  -2  11   8       17.09       15.48      1.30 o 
  -1  11   8       22.38       19.65      1.24 o 
   0  11   8       25.23       22.74      1.33 o 
   1  11   8        3.33        2.61      1.54 o 
  -4  12   8        0.05        0.57      0.99 o 
  -3  12   8        0.55       -0.10      0.96 o 
  -2  12   8        0.28        0.01      0.99 o 
  -1  12   8        3.68        4.32      0.92 o 
   0  12   8        1.03       -0.18      1.07 o 
   1  12   8        2.30       -1.38      1.89 o 
  -4  13   8       15.68       13.86      1.18 o 
  -3  13   8        9.26       12.09      1.23 o 
  -2  13   8        0.00        1.84      1.03 o 
  -1  13   8       92.26       89.96      1.67 o 
   0  13   8        3.05        2.97      0.99 o 
   1  13   8        0.10       -0.36      1.15 o 
  -4  14   8        0.00        0.83      1.17 o 
  -3  14   8        6.26        6.80      2.09 o 
  -2  14   8        7.46        7.99      1.16 o 
  -1  14   8       77.40       73.16      4.14 o 
   0  14   8       18.59       18.76      1.27 o 
  -3  15   8       24.17       27.87      1.65 o 
  -2  15   8       18.87       16.95      3.80 o 
  -1  15   8        8.57       13.17      1.28 o 
   0  15   8        0.47        1.06      1.16 o 
  -3  16   8        4.33        4.28      1.16 o 
  -2  16   8        0.10        1.30      1.14 o 
  -1  16   8       12.95       11.66      2.02 o 
   0  16   8        4.39        3.83      2.27 o 
  -3  17   8        0.01       -0.86      1.12 o 
  -2  17   8       64.45       65.04      5.77 o 
  -1  17   8        0.43        1.16      1.19 o 
  -2  18   8        0.11        1.01      1.19 o 
  -5   1   9        0.16        2.57      1.07 o 
  -4   1   9       33.58       36.07      1.80 o 
  -3   1   9        0.89        1.34      0.93 o 
  -2   1   9       36.73       36.66      1.56 o 
  -1   1   9        0.67       -1.10      1.10 o 
   0   1   9        4.54        6.50      0.88 o 
   1   1   9        8.25       14.45      1.04 o 
  -5   2   9       22.73       21.72      1.41 o 
  -4   2   9       41.61       46.18      3.37 o 
  -3   2   9        2.19        3.37      0.96 o 
  -2   2   9        2.69        2.92      0.99 o 
  -1   2   9       15.77       13.71      1.94 o 
   0   2   9       22.40       27.27      1.57 o 
   1   2   9       31.45       38.22      1.49 o 
  -5   3   9        3.32        3.49      0.93 o 
  -4   3   9      117.11      117.44      1.88 o 
  -3   3   9       29.17       31.23      1.50 o 
  -2   3   9        0.35        0.85      1.05 o 
  -1   3   9       16.74       19.65      1.02 o 
   0   3   9      105.02      104.36      1.94 o 
   1   3   9        1.93        2.83      1.11 o 
  -4   4   9       56.47       66.48      1.69 o 
  -3   4   9       36.77       34.78      1.52 o 
  -2   4   9       43.63       40.16      1.61 o 
  -1   4   9       32.40       28.38      1.13 o 
   0   4   9        8.63       11.27      0.93 o 
   1   4   9       18.57       26.32      1.43 o 
  -4   5   9        8.20       10.67      1.06 o 
  -3   5   9        2.46        4.23      0.98 o 
  -2   5   9        5.96        8.46      1.06 o 
  -1   5   9        9.13        7.16      0.84 o 
   0   5   9        8.23        4.99      0.88 o 
   1   5   9        8.36        8.09      0.99 o 
  -4   6   9       25.83       28.98      1.56 o 
  -3   6   9       20.93       23.30      1.51 o 
  -2   6   9       25.72       26.43      1.52 o 
  -1   6   9        0.12       -0.49      0.85 o 
   0   6   9        0.62       -0.64      1.11 o 
   1   6   9        2.75        3.21      1.01 o 
  -4   7   9        0.82        0.59      0.98 o 
  -3   7   9        0.01        0.13      0.96 o 
  -2   7   9       42.49       39.42      1.61 o 
  -1   7   9       33.26       30.49      1.27 o 
   0   7   9        1.29        0.03      1.10 o 
   1   7   9       25.27       34.12      2.27 o 
  -4   8   9        5.41        8.08      1.06 o 
  -3   8   9        0.02       -0.09      0.98 o 
  -2   8   9        2.62        3.50      1.05 o 
  -1   8   9        1.75        2.02      0.91 o 
   0   8   9        0.43       -0.65      1.04 o 
  -4   9   9       49.99       57.03      2.37 o 
  -3   9   9       10.63       11.12      1.13 o 
  -2   9   9        2.55        2.79      1.06 o 
  -1   9   9        1.10        1.40      0.92 o 
   0   9   9        0.16       -1.57      1.57 o 
  -4  10   9       25.23       29.33      2.14 o 
  -3  10   9       11.59       13.18      1.18 o 
  -2  10   9       15.61       15.59      1.24 o 
  -1  10   9       44.12       49.26      1.82 o 
   0  10   9        0.20       -1.04      2.01 o 
  -4  11   9        2.79        3.18      1.07 o 
  -3  11   9       50.85       49.35      1.78 o 
  -2  11   9        2.73        3.80      1.12 o 
  -1  11   9       33.94       36.06      1.77 o 
   0  11   9       18.29       21.35      2.96 o 
  -3  12   9        0.40        2.42      1.11 o 
  -2  12   9       64.50       66.09      2.74 o 
  -1  12   9       31.95       31.45      1.76 o 
   0  12   9       10.23        9.85      2.50 o 
  -3  13   9       19.60       26.80      2.07 o 
  -2  13   9        6.04        8.50      1.23 o 
  -1  13   9       12.90       16.13      3.06 o 
  -2  14   9       62.46       65.28      2.92 o 
  -1  14   9        0.74        1.19      1.18 o 
  -4   0  10       78.49       65.16      2.51 o 
  -3   0  10        8.21       10.04      1.61 o 
  -2   0  10        5.29        4.65      1.58 o 
  -1   0  10       82.45       76.08      2.80 o 
   0   0  10       58.28       70.88      2.27 o 
  -4   1  10        5.18        8.27      1.53 o 
  -3   1  10        4.95        4.03      1.08 o 
  -2   1  10       16.03       13.02      1.22 o 
  -1   1  10        2.68        6.66      2.02 o 
   0   1  10        1.90        3.82      1.21 o 
  -4   2  10        2.97        2.98      1.07 o 
  -3   2  10        0.14        0.62      1.11 o 
  -2   2  10        0.17        0.99      1.77 o 
  -1   2  10        0.09        0.22      1.09 o 
   0   2  10       12.37       13.78      1.85 o 
  -4   3  10        2.98        3.37      1.07 o 
  -3   3  10        1.41        0.88      1.23 o 
  -2   3  10       33.56       28.10      1.65 o 
  -1   3  10        0.07       -0.45      1.08 o 
  -3   4  10        0.48        0.13      1.04 o 
  -2   4  10        3.99        3.19      1.32 o 
  -1   4  10        2.62        1.40      1.12 o 
  -3   5  10        0.35        1.63      1.07 o 
  -2   5  10        4.83        7.24      1.19 o 
  -1   5  10        6.43        4.25      1.16 o 
  -3   6  10        2.26        1.11      1.07 o 
  -2   6  10        1.12        5.71      1.15 o 
  -1   6  10       24.04       21.22      1.71 o 
  -3   7  10        0.26        1.56      1.09 o 
  -2   7  10       70.78       71.97      1.99 o 
  -1   7  10       14.95       18.41      2.82 o 
  -3   8  10       38.84       39.36      1.78 o 
  -2   8  10        9.89       12.68      1.28 o 
  -1   8  10       40.95       37.73      1.83 o 
  -2   9  10       25.26       30.35      1.77 o 
                                                 
